# Supplementary material for: Selective outcome reporting in randomised controlled trials including participants with stroke or transient ischaemic attack: A systematic review
Source: Eur Stroke J. 2023 Aug 22;8(4):923–31. doi: 10.1177/23969873231194811 (PMC10683727; doi:10.1177/23969873231194811)
Supplement: sj-xlsx-1-eso-10.1177_23969873231194811 – Supplemental material for Selective outcome reporting in randomised controlled trials including participants with stroke or transient ischaemic attack: A systematic review [file sj-xlsx-1-eso-10.1177_23969873231194811.xlsx]

## Sheet: Excluded RCTs - 462
Study ID	Year	Associated Cochrane Review Title	CD Number	Cochrane Review DOI	Characteristics: Methods	Characteristics: Participants	Characteristics: Interventions	Characteristics: Outcomes	Characteristics: Notes	Characteristics: User defined 1	Characteristics: User defined 2	Characteristics: User defined 3	RoB Judgement: Random sequence generation	RoB Support: Random sequence generation	RoB Judgement: Allocation concealment	RoB Support: Allocation concealment	RoB Judgement: Blinding of participants and personnel	RoB Support: Blinding of participants and personnel	RoB Judgement: Blinding of outcome assessment	RoB Support: Blinding of outcome assessment	RoB Judgement: Incomplete outcome data	RoB Support: Incomplete outcome data	RoB Judgement: Selective reporting	RoB Support: Selective reporting	RoB Judgement: Other bias	RoB Support: Other bias	RCT with no Relevant Outcome Data
1999 CVST Group	1999	Anticoagulation for cerebral sinus thrombosis	CD002005	10.1002/14651858.CD002005	Multi centre placebo controlled trial. | Concealment by central randomisation (computer program). Stratified randomisation (minimisation) and small block size to obtain balanced baseline characteristics. | Patient, treating physician and assessor blind during 3 weeks, then open. | Exclusions during trial: one (wrong diagnosis). | Losses to follow-up: none. |	Netherlands and UK, 59 patients; 85% female. | Age < 18 yr excluded. | Mean ages 37.2 (nadroparin) and 36.7 (placebo). | CVST confirmed by angiography, or MRI/MRA. | 29 patients with ICH before treatment. |	Nadroparin 2 subcut. injections / 24 hr. | Total 180 anti-factor Xa U/kg / 24 hour. | Start of treatment mean 10.0 days (nadroparin) or 11.3 days (placebo) after first symptoms. |	Barthel index, Oxford handicap score, and death, at 3 weeks (blind) and 3 months (open). | Symptomatic new ICH (confirmed by CT scan). | Bleeding complications. | Confirmed leg and pulmonary thrombo-embolism. |	First outcome assessment after 3 weeks (blind), second after 3 months (open). | Temporary imbalance in allocation due to error in randomisation program. |						Low risk	A - Adequate |
AAASPS	1998	Thienopyridine derivatives versus aspirin for preventing stroke and other serious vascular events in high vascular risk patients	CD001246	10.1002/14651858.CD001246.pub2	R = randomisation sequence in blocks varying randomly in size from 2 to 8 | Ratio of those receiving ticlopidine to aspirin was 1:1 | Study participants registered by local study site personnel via a dedicated automated telephone registration system | C = access to code restricted to chief study statistician | Blinding: patients and all study personnel with exception of study statistician | Ticlo…	62 centres in the USA | 1809 patients randomised, 1995 to 2001 | Black (African-American race, 29 to 85 years of age, noncardioembolic ischaemia stroke onset 7 to 90 days before randomisation | CT or MRI image consistent with cerebral infarct and measurable neurological deficit correlating with infarct | Mean age: 61 years | Gender: 47% male | Race: 100% Black | Comparability of groups: age, gend…	Ticlopidine 250 mg twice daily versus aspirin 325 mg twice daily |	Primary: composite of recurrent stroke, MI or vascular death | Secondary: stroke, MI, vascular death, any death |	Co: median compliance was 90% for ticlopidine and 92% for aspirin | Duration of follow up: mean follow up was 1.54 years | Lost to follow up: 137 patients (15.2%) in the ticlopidine group and 121 (13.3%) in aspirin group were either lost to follow-up or voluntarily withdrew | Most of these were due to voluntary withdrawals but it is uncertain whether follow-up data was available for these patient…
Abdullah 2011	2011	Electromechanical and robot-assisted arm training for improving activities of daily living, arm function, and arm muscle strength after stroke	CD006876	10.1002/14651858.CD006876.pub4	RCT |	Country: Canada | Sample size: 20 participants (9 in treatment group, 11 in control group) | Inclusion criteria: first single, unilateral stroke; informed consent; age between 16 and 90 years; 2 to 8 weeks after stroke; motor arm impairment between stages 1 and 4 measured by CMSA | Exclusion criteria: shoulder pain between 1 and 3 as measured by CMSA pain inventory scale; presence of other condit…	2 groups: | * robotic-mediated therapy for 45 minutes, 3 times a week for 8 to 11 weeks * conventional arm therapy for 45 minutes, 3 times a week for 8 to 11 weeks	Outcome measures were assessed at baseline and at the end of intervention period | Primary outcome measure: Chedoke Arm and Hand Activity Inventory (CAHAI-7) | Secondary outcome measures: CMSA, client satisfaction using a 10-point Likert scale |					Low risk	Quote: "A physiotherapist unrelated to the study randomized the participants into one of two groups using a random number table." |	Unclear risk	Not described |			Low risk	Quote: "An occupational therapist blinded to patient allocation administered the CAHAI-7 and the CMSA at admission and discharge." |			Unclear risk	Insufficient information to permit judgement |
AbESTT-II/P 2008	2008	Antiplatelet therapy for acute ischaemic stroke	CD000029	10.1002/14651858.CD000029.pub2	C = central randomisation, at a ratio of 1:1 (abciximab or placebo), stratified according to NIHSS (4 to 7, 8 to 14, and 15 to 22), study population (primary or companion), clinical site, and time since onset | Double blind | Exclusions during trial: 5 (3 Rx, 2 control) | Losses to follow up: 3 (2 Rx, 1 control) |	Primary cohort | International | 439 participants | 239 (54%) male | Mean age: 69 years | 100% CT before entry | Ischaemic stroke less than 5 hours | NHISS 4 to 22 |	Rx: abciximab bolus 0.25 mg/kg plus infusion of 0.125 mcg/kg/min (maximum 10 mcg/min) for 12 hours | Control: placebo | Duration: 12 hours |	Death at 3 months | Intracranial haemorrhage (symptomatic and systematic) at 5 days and 3 months | Extracranial haemorrhage at 5 days and 3 months | Thrombocytopenia at 5 days | Functional outcome (modified Rankin scale) at 3 months | Neurological recovery (NIHSS) at 5 days and 3 months |	Ex: specified by protocol - similar to other acute stroke treatment trials | Patients that might be treated with intravenous rtPA were excluded | FU: 3 months | The trial was terminated prematurely due to an unfavourable benefit-risk profile |						Low risk	A - Adequate |
Abu Tariah 2010	2010	Caregiver-mediated exercises for improving outcomes after stroke	CD011058	10.1002/14651858.CD011058.pub2	Design: randomised trial of CIMT training vs NDT training | Study duration: 6 months (2 months' intervention and 4 months' follow-up) | Randomisation: 20 participants were randomly numbered from 1 to 20; odd numbers participated in the CIMT group, even numbers in the NDT group. | Allocation concealment: not applicable: all participants were randomised at the same time. | Blinding: assessors blind…	Randomised: 20 participants | Withdrawals: 2 participants dropped out of the NDT group at an early stage. There were no reasons given by the participants. | Intervention: 10 participants; 8 men and 2 women; mean age 54.8 years (SD 10.9); mean time since stroke 9.2 months (SD 5.79) | Control: 8 participants; 4 men and 4 women; mean age 60.6 years (SD 4.9); mean time since stroke 9.6 months (SD 4) …	Intervention: CIMT: intensive training of the affected arm 2 hours/day, while restraining the unaffected hand with a resting splint, 7 days/week, for 2 months; 2 trained occupational therapists educated and trained stroke survivors and their caregivers at home in 3 or 4 sessions; detailed information about the training activities to be carried out were given; importance of caregiver commitment wa…	Included outcomes: Wolf Motor Function test, Motor Activity Log, Fugl-Meyer Assessment upper extremity | Measurements: baseline assessment, post intervention after 2 months, follow-up 4 months after end of the treatment |					Low risk	The 20 participants were randomly numbered from 1 to 20; odd numbers in CIMT group, even numbers in NDT group. |	Low risk	All participants were randomised at the same time. |	High risk	Participants and personnel cannot be blind for the intervention. |	Low risk	Investigators were blind to the allocation of the group, they provided the evaluation. The investigators were not the therapists who treated the participants. |	Unclear risk	2 withdrawals in the control NDT group, there were no reasons given by the participants. No withdrawals in intervention group. The effect of withdrawal from the control group was unclear. |	Unclear risk	No trial registry; nothing stated. Outcomes were described in results. |	Unclear risk	Small sample size; no ITT analysis |
ACCESS 2003	2003	Interventions for deliberately altering blood pressure in acute stroke	CD000039	10.1002/14651858.CD000039.pub2	Double blind, placebo controlled | Method of randomisation not known |	Germany, multi-centre | 339 participants. T: 173, C: 166 | Age T: 68 years, C: 67.8 years | Male T: 50%, C: 52% | Inclusion: IS | 100% CT | Enrolment within 24 to 36 hours after admission. |	T: candesartan 4 mg po on day 1 and dose was increased to 8 or 16 mg if BP exceeded 160 mmHg SBP or 100 mmHg DBP | C: matching placebo | Rx: 7 days |	BP measured by a nurse or automatically | Case fatality and disability using BI 3 months |	Exclusion: age > 85 years, > 70% stenosis of internal carotid artery, disorders in consciousness, cardiac failure, unstable angina, malignant hypertension, and high grade aortic or mitral stenosis |						Unclear risk	B - Unclear |
Ada 2003	2003	Treadmill training and body weight support for walking after stroke	CD002840	10.1002/14651858.CD002840.pub3	Parallel-group design | Concealed randomisation of participants by ranking the participants according to independent walking speed at baseline (from fastest to slowest) and then allocating each descending pair of participants by coin toss | 14% drop outs at the end of treatment and 10% drop outs at the end of the follow-up phase | Outcome assessors were blinded to group allocation |	14 participants in the EXP group and 15 participants in the CTL group | Inclusion criteria: less than 5 years post stroke; first stroke; clinically diagnosed hemiparesis; aged 50 to 85 years; can walk 10 metres independently with a speed less than 1 m/s; discharged from rehabilitation | Exclusion criteria: cardiovascular disease that would preclude participation in training (assessed by the parti…	Treated as outpatients for 3 x 30-minute sessions per week for 4 weeks | Treadmill training (EXP): participants walk on a treadmill (no body weight support was provided using a harness) and complete some overground walking training (the proportion of overground training is gradually increased) | Sham training (CTL): home-based exercises based on written instructions with weekly telephone contact …	Assessed at baseline, after treatment phase and 3-month follow-up: | * independent preferred walking speed over 10 m (barefoot and without gait aids) * step length and width * cadence * walking endurance - maximum distance covered in 6 minutes using preferred gait aid * 30-item Stroke Adjusted Sickness Impact Profile	Obtained unpublished data by interview and correspondence with the trialists. |				Low risk	Randomly allocated by coin toss to 1 of 2 groups |	Low risk	By an investigator independent of recruitment and measurement |			Low risk	Assessor blinded |
Adams 1998	2000	Glycoprotein IIb-IIIa inhibitors for acute ischaemic stroke	CD005208	10.1002/14651858.CD005208.pub2	C = computerised randomisation by telephone (stratified) | Double-blind | Exclusions during trial: none | Losses to follow up: none | |	International | 74 patients; 40 (54%) male | Mean age: 66 yrs | All patients had CT scan before randomisation | Adult ischaemic stroke < 24 hrs since onset, NIHSS > 4 |	Rx:4 dose tiers intravenous abciximab - bolus 0.15 mg/kg, bolus 0.2 mg/kg, bolus 0.2 mg/kg + infusion of 0.125 Ã‚Âµg/kg/min for 12 hrs, bolus 0.25 mg/kg + infusion of 0.125 Ã‚Âµg/kg/min for 12 hrs | Control: placebo | Duration: dependent on dose tier, up to 12 hrs | |	Death | Fatal and non-fatal major ICH | Asymptomatic ICH | Extracranial haemorrhage | Thrombocytopenia | Functional outcome (mRS and BI) at 5 days and at 3 months | |	Ex: specified by protocol - includes USA patients < 3 hrs onset, bleeding risk, stupor or coma, suspected SAH, etc | FU: 3 months | Data on patients treated < 6 hrs obtained from authors |						Low risk	A - Adequate |
Adelaide 2000	2000	Early supported discharge services for people with acute stroke	CD000443	10.1002/14651858.CD000443.pub4	RCT | Randomisation using opaque sealed envelopes | Independent (single-blind) follow-up | |	86 patients recruited from city hospital | Inclusion criteria: clinical diagnosis of stroke in previous 6 months, requiring rehabilitation, needing light/moderate assistance with transfers, medically stable, living at a local address with adequate community support | Characteristics: mean age 72 years (SD 11), median BI 85/100 (IQR 80 to 95). Trial included 86/398 (22%) of stroke patients admitte…	Intervention: multidisciplinary community rehabilitation team, comprising medical, physiotherapy, occupational therapy, speech and language therapy and social work input. Combination of hospital out-reach and community in-reach services. Input initially intensive and then tapered off to stop when rehabilitation goals were met. Team had specialist interest in rehabilitation and their activities we…	Outcomes recorded at 6 months: death, place of residence, dependency (modified BI, Adelaide Activities Profile), subjective health status (SF36), carer subjective health status (SF36, GHQ 28), patient and carer views (McMaster Family Assessment of recovery) | |	Intervention focused on patient's own identified goals and received longer contact with the ESD therapy team | |				Low risk	Quote "... contact by telephone for the allocation sequence which was computer generated" |	Low risk	Quote "opaque sealed envelopes" |	High risk	Not explicitly stated but probably not possible to blind participants and personnel |	Low risk	Quote "independent of ... unaware of treatment allocation" |	Low risk	ITT analysis |	Low risk	All pre-specified outcomes were reported |
Agrawal 2013	2013	Caregiver-mediated exercises for improving outcomes after stroke	CD011058	10.1002/14651858.CD011058.pub2	Design: randomised trial of exercise training of upper extremity in addition to usual care vs usual care; 3 groups: 90 minutes' exercise training, 60 minutes' exercise training, control | Study duration: 4 weeks | Randomisation: 'randomly assigned', not described how | Allocation concealment: not described | Blinding: not described | ITT: yes |	Randomised: 30 participants | Withdrawals: 0 | Intervention: | Group A (+ 90 minutes): 10 participants; 7 men and 3 women; mean age 55.80 years (SD 4.10); mean time since stroke 3.50 months (SD 1.08) | Group B (+ 60 minutes): 10 participants; 5 men and 5 women; mean age 55.70 years (SD 6.24); mean time since stroke 3.70 months (SD 1.34) | Group C (control): 10 participants; 7 men and 3 women; mea…	Intervention: GRASP (Graded Repetitive Arm Supplementary Program) protocol: self-administered upper-limb exercise programme aimed at improving upper-limb recovery; exercise book and kit tailored according to the motor impairment level; exercise book contained written and pictorial instructions; kit contained inexpensive equipment to complete the exercises; each exercise was graded by varying repe…	Included outcomes: Fugl-Meyer Assessment upper extremity scale, Chedoke Arm and Hand Activity Inventory | Measurements: baseline assessment, post intervention assessment after 4 weeks |	In results section, SDs were not noted. | Contact with authors was unsuccessful. |				Unclear risk	"Randomly assigned"; but not described how. |	Unclear risk	Not described |	High risk	Participants and personnel cannot be blind for the intervention. |	Unclear risk	Not described |	Low risk	No withdrawals |	Unclear risk	No trial registry; nothing stated |	Unclear risk	None of the SDs in the result section were noted. |
Ahmed 2000 2 mg	2000	Vasoactive drugs for acute stroke	CD002839	10.1002/14651858.CD002839.pub2	Multicentre, double-blind, placebo-controlled | Randomisation by predetermined randomisation list |	Sweden | 295 patients: T1: 101, T2: 94, C: 100 | Age: T1: 71.9 years , T2: 72.1 years, C: 71 years | Male: T1: 45, T2: 45, C: 45 | Inclusion: clinical diagnosis of ischaemic stroke in the carotid artery territory | Enrolment: within 24 hours of ictus |	T1: nimodipine iv 1 mg/hour for 5 days followed by oral nimodipine 30 mg qid for 16 days | T2: nimodipine iv 2 mg/hour for 5 days followed by po nimodipine 30 mg qid for 16 days | C: matching placebo |	Transformed Orgogozo score and transformed Barthel index score on the follow up at day 21 |	Ã¢Â€Â” |				Low risk	Probably done |	Low risk	According to predetermined randomisation lists |	Low risk	Probably done |	Low risk	Probably done |
Akamatsu 2009	2009																										Yes
Alberts 2004	2004	Constraint-induced movement therapy for upper extremities in people with stroke	CD004433	10.1002/14651858.CD004433.pub3	Randomisation automated and balanced with respect to sex, premorbid handedness, side of stroke and level of function | Blinded outcome assessor | No information about withdrawals | Multicentre, outpatients | |	USA | Recruited from 247 facilities spanning the 7 participating sites participating in a multi-site trial | | 10 participants: 5 intervention, 5 control | | Inclusion criteria: cerebrovascular accident between 3 and 9 months, 10Ã‚Â° of active extension to the metacarpophalangeal and interphalangeal joints and 20Ã‚Â° at wrist, minimum passive range of motion of 90Ã‚Â° for shoulder flexion and abd…	CIMT versus no treatment | CIMT: shaping or adaptive task practice and repetitive task practice techniques | Amount of restraint: 90% of waking hours per day | Anatomical region restraint: hand | Session duration: 6 hours per day, 5 days per week for 2 weeks | |	Measures pre/post treatment | * Arm motor function: WMFT * Arm motor impairment: FMA, grip/force					Low risk	Sequence generation by random automated generator | Quote: "Ten patients were randomly assigned to 1 of 2 groups" |	Low risk	Central allocation |	Low risk	Quote: "An evaluator blinded to group assignment performed pre- and post- WMFT and FMA assessments" |	Low risk	Quote: "An evaluator blinded to group assignment performed pre- and post- WMFT and FMA assessments" |
Amirabdollahian 2007	2007	Electromechanical and robot-assisted arm training for improving activities of daily living, arm function, and arm muscle strength after stroke	CD006876	10.1002/14651858.CD006876.pub4	Cross-over RCT | Method of randomisation: selecting a sealed envelope | |	Countries: UK and Republic of Ireland | Sample size: 31 participants (16 in treatment group, 15 in control group) | Inclusion criteria: medically stable; first stroke; over 60 years of age; able to give informed consent; a score higher than 24 in the Short Orientation-Memory-Concentration Test | Exclusion criteria: people with pacemakers |	2 groups: | * group ABC: 3 weeks baseline (Phase A) then 3 weeks robot-mediated therapy (Phase B) then 3 weeks sling suspension (Phase C) * group ACB: 3 weeks baseline (Phase A) then 3 weeks sling suspension (Phase C) then 3 weeks robot-mediated therapy (Phase B)	Outcomes were recorded before and after baseline, after 3 weeks of therapy and again 3 weeks later (after each cross-over) | Fugl-Meyer scale (0 to 66) |	We planned to use Phase B data for group 1 (experimental) and Phase C data for group 2 (control) in the analysis |				Unclear risk	Random sequence generation not exactly stated |	Unclear risk	Insufficient information about the sequence generation process |			Unclear risk	Blinding procedure not exactly stated |			High risk	One or more outcomes are reported incompletely |
Anderson 1991	1991	Hyperbaric oxygen therapy for acute ischaemic stroke	CD004954	10.1002/14651858.CD004954.pub3	RCT stratified for disease severity | Powered to find a 30% relative improvement in HBOT group with 45 participants in each group (stopped early, no clear stopping rule applied) |	39 adults with onset of ischaemic cerebral infarction within 2 weeks and greater than 20 severity score out of 100 on a graded neurological scale designed to test for deficits in the areas supplied by the internal carotid artery | No contraindications to HBOT or unstable medical conditions |	Both groups received standard measures in neurological intensive care and vitamin E 400 mg 8-hourly during compression period | Control: sham therapy on air at 1.5 ATA for 60 minutes within 6 hours of enrolment, then every 8 hours to a total of 15 exposures (over 5 days) | HBOT: 100% oxygen at 1.5 ATA on the same schedule as above |	Graded neurological examination on a 0 to 100 scale, as at admission | Repeated at day 5, week 6, year 1 | Infarct volume on CT scan at 4 months |	Ã¢Â€Â” |				Unclear risk	Described as randomised, but method not clear |	High risk	Not mentioned in the text and may not have been done |	Low risk	Participant and outcome assessor blinded |	Low risk	Participant and outcome assessor blinded |	Low risk	12 participants lost to final follow-up and all accounted for in the text |	Unclear risk	No protocol report available for checking |	Unclear risk	Mortality reported as ITT, but not clear for other outcomes | Recruited some participants relatively lateÃ¢Â€Â”up to 2 weeks |
ASCLEPIOS 1990	1990	Calcium antagonists for acute ischemic stroke	CD001928	10.1002/14651858.CD001928.pub2	Publication status: unpublished | Multicenter placebo-controlled trial | Random sequence generation: unclear | Concealment: unclear | Double-blind | Exclusions during trial: unclear | Losses to follow-up: 4 |	Inclusion criteria: age: 45 to 85 years, start within 12 hours, probable MCA infarction, CT scan within 72 hours | Exclusion: massive hemispherical infarction, Orgogozo score > 65, clinical resolution within 24 hours |	Treatment: intravenous isradipine, 28 days, 80 microgram/hour for 72 hours, followed orally with 2.5 mg bid | Placebo: identical regimen |	Barthel Index | Deaths | Last follow-up: 3 months | Dependency measurement used in review: Barthel Index | Missing: 4 patients in isradipine group |	Data available from principal investigator (JM Orgogozo) |				Unclear risk	Not mentioned |	Unclear risk	Not mentioned |	Low risk	Double-blind |	Low risk	Double-blind |	High risk	Missing 4 patients in isradipine group without ITT analysis |	Unclear risk
ATLANTIS B 1999	1999	Thrombolysis for acute ischaemic stroke	CD000213	10.1002/14651858.CD000213.pub3	Double-blind, placebo-controlled RCT | Randomisation was by selection of a numbered treatment pack held in the participating centre (of tPA or identical-looking placebo); the numbered pack had been identified by telephoning the trial co-ordinating centre in advance of the arrival of the next participant to be randomised | Once administered, the trial co-ordinating centre was telephoned to inform …	December 1993 to January 1996: 0 to 5-hour time window | February 1996 to end of trial: 3 to 5-hour time window and CT exclusion criteria introduced (visible infarction in > Ã¢Â…Â“ of the MCA territory excluded) | Within the above time periods, anyone with acute ischaemic stroke with clearly defined symptom onset who could be treated within the specified time period | Age 18 - 80 years | CT pre-r…	Alteplase (tPA - Activase, Genentech, South San Francisco) 0.9 mg/kg to maximum dose of 90 mg in 100 ml normal saline or identical-looking placebo, the first 10% as a bolus and the rest infused over an hour i.v. | Aspirin to be avoided within the first 24 hours, but could be used thereafter |	NIHSS | modified Rankin Scale (death or dependency = 2 to 6) | BI at 90 days | Death | Cerebral haemorrhage (symptomatic and fatal) | The final follow-up assessment was performed by a neurologist who had not cared for the participant at randomisation or during the first few days after treatment |	Stopped in mid-1998 following a futility analysis, prior to the publication of ECASS II 1998 | Data on all 619 participants randomised has not yet been presented, only on 547 randomised between 3 and 5 hours |				Unclear risk		Unclear risk		All outcomes: Unclear risk | All outcomes: Unclear risk	All outcomes: | All outcomes:	All outcomes: Unclear risk | All outcomes: Unclear risk	All outcomes: | All outcomes:	Unclear risk		Unclear risk		Unclear risk
AUST 2005	2005	Percutaneous vascular interventions for acute ischaemic stroke	CD007574	10.1002/14651858.CD007574.pub2	Randomised, multicentre, controlled clinical trial |	Patients with acute posterior circulation stroke considered to be due to occlusion of a major vessel were randomised when digital subtraction angiography of the posterior circulation showed a lesion judged to be lysable | Glasgow Coma Scale Ã¢Â‰Â¥ 9 | Age 18 to 85 years |	Percutaneous vascular intervention (IA thrombolysis with UK) plus anticoagulation versus anticoagulation alone, within 24 hours of stroke onset. UK was given in increments of 100,000IU to a maximum of 1,000,000 IU. All patients received intra-arterial heparin as a 5000 IU bolus followed by infusion to maintain an APTT of 60 to 80 seconds for a minimum of 2 days, and then oral warfarin to maintain…	Primary outcome: death or disability (Barthel and Rankin scores) at 6 months | Secondary outcomes: (1) recanalisation rate at 7 to 10 days; (2) neurological impairment at 6 months; (3) safety and tolerability of IA UK; (4) cost effectiveness of therapy |	There was no clear definition of symptomatic intracerebral intracranial haemorrhage |				Unclear risk	Randomisation by telephone with a central office, and subsequently by the pharmacy department at the Royal Melbourne Hospital. In 2 cases patients were randomised by coin toss in the treating centre, a practice approved by the trial steering committee. Concealment of allocation is considered adequate in each case, but a lack of detail in relation to the randomisation methodology used by the trial…	Low risk		Low risk	All outcomes were determined by an independent outcomes committee blinded to treatment allocation. Clinical outcomes were determined at 6 months by a certified research nurse or a neurologist blinded to treatment allocation and who was not involved in the patient's initial care |	Low risk	All outcomes were determined by an independent outcomes committee blinded to treatment allocation. Clinical outcomes were determined at 6 months by a certified research nurse or a neurologist blinded to treatment allocation and who was not involved in the patient's initial care |	Low risk	No patients lost to clinical follow-up |	High risk	Secondary outcomes not reported | Baseline angiographic findings not reported for 2 patients | No a priori requirement for follow-up imaging |	Unclear risk	The trial was stopped early because of slow recruitment and the withdrawal from sale of UK |
AVASIS 2006	2006	Vitamin K antagonists versus antiplatelet therapy after transient ischaemic attack or minor ischaemic stroke of presumed arterial origin	CD001342	10.1002/14651858.CD001342.pub3	Randomised trial | Concealment: computer randomised | Blinding: open label, outcome assessment not described | Results available for all patients. | Intention-to-treat analysis |	Spain | 28 patients | Mean age 67 years | 68% male | Patients with TIA or mild stroke in the MCA territory presenting within 90 days, who either have no history of cerebral ischaemia, a history of ischaemia exclusively in the region of the qualifying event, or a history of cerebral ischaemia in any region with indeterminate aetiology, who were angiographically diagnosed with 50% to 99% MCA stenos…	Rx: coumarin (INR 2.0 to 3.0) | Monitoring: according to centre, monthly or shorter | Compliance: stopped in 3 patients, from monthly values 67% within target range | Control: aspirin 300 mg daily | Monitoring: with compliance form | Compliance: stopped in 0 patients |	Vascular death, non-fatal ischaemic stroke, non-fatal myocardial infarction, major bleeding complication, all deaths |	Exclusion criteria: other arterial cause of stroke, (contra) indication for study medication, difficult monitoring | Follow-up: mean 23.1 months | Trial stopped early (recruitment too slow, aim was 300 patients) | No patients were lost |				Low risk	Computer generated |	Low risk	Adequate. However, unclear whether outcome assessment was blinded |	High risk	Open label |	Unclear risk	Unclear |
Aveiro 2016	2016	Early supported discharge services for people with acute stroke	CD000443	10.1002/14651858.CD000443.pub4	Prospective, randomised, open-label, blinded-endpoint trial |	Inclusion criteria: acute stroke patients (World Health Organization definition of stroke), aged 25 to 85 years, FIM no more than 100 who were admitted to the stroke unit with an initial and who gave informed consent | Exclusion criteria: SAH, comorbidity, severe aphasia interfering seriously with the stroke rehabilitation, psychological and psychiatric problems or other severe illness interferin…	The main goal of this study was to adapt an 'early home-supported discharge (EHSD)' service model to the conditions of Portugal, and then to evaluate the impact of this service | Intervention: the intervention started in the stroke unit. The team co-ordinator at the hospital identified potential patients for the study. After obtaining the informed consent, the patient would be randomised and the …	The primary outcome of the study was independence in physical and cognitive activities as assessed by FIM at 2 and 6 months after randomisation. They proposed that a patient with 3 points in each variable (total score of less than 60) would require inpatient rehabilitation.This threshold value was used to further analyse the data. As it was not set a priori and there was no literature on which to…					Unclear risk	"Prospective, randomised, open label, blinded-endpoint trial" |	Low risk	"Allocation of patients to each group was done by taking one folded sheet of paper from a prefilled opaque envelope containing folded sheets of paper with either the letter H or the letter C written inside. This was done by a staff member not involved in the trial." |	High risk	Not explicitly stated but not possible to blind participants and personnel |	Unclear risk	"Outcome measures were collected at the patients homes by the case managers." |	High risk	36 (19%) lost to follow-up (19 EHSD, 17 controls) |	Low risk	All key patient outcomes reported. Recording of rehabilitation activities less complete. |
Avenanti 2012	2012	Repetitive transcranial magnetic stimulation for improving function after stroke	CD008862	10.1002/14651858.CD008862.pub2	S: computer generated sequenceÃ‚Â | C: unclear | B: participants and assessor blinded | Ex: none | Losses to FU: none |	Country: Italy | 30 participants | Age: unknown | Sex: unknown | Chronic stroke patients with mild motor disabilities (> 6 months after the first-ever stroke) |	Rx: participants received 10 daily sessions of 1 Hz rTMS over the intact motor cortex + before or after PT | Control: participants received sham rTMS + before or after PT | Duration: 10 days |	Jebsen-Taylor Hand Function Test (JHFT), the Nine-Hole Peg Test (NHPT), and the Box and Block test (B&B) were used to assess hand dexterity | Maximal force of key grip and tip-pinch was evaluated by means of a pinch-meter | Outcomes were assessed for 3 months after the end of treatment | Adverse events: unclear |	Ex: moderate to severe motor deficits, any other clinically significant medical comorbidity and epilepsy |				Low risk	Computer generated sequence |	Unclear risk	Not reported |	Low risk	Participants were blinded |	Low risk	Assessors were blinded. |	Low risk	No exclusions after randomisation or losses to follow-up were reported |	Unclear risk	None known |	Unclear risk	None known |
Azab 2009	2009	Constraint-induced movement therapy for upper extremities in people with stroke	CD004433	10.1002/14651858.CD004433.pub3	Randomisation details were not reported | Blinded outcome assessor | No withdrawals | Single centre, outpatients |	Jordan | Recruited from King Abudallah University Hospital | 37 participants: 20 intervention, 17 control | Inclusion criteria: ability to voluntarily extend fingers and wrist slightly | Exclusion criteria: severe cognitive disabilities | Mean age (SD): 56 (9.9) years for all participants | % women: 24% of all participants | Stroke details: only ischaemic, 57% with right hemiparesis | Time since …	mCIMT versus control | mCIMT: active range of motion of bilateral upper extremities, stretching exercises, hand-eye co-ordination activities, ambulation, and strengthening exercises for bilateral upper extremities | Amount of restraint: 6 to 7 hours per day | Anatomical region restraint: hand | Control: active range of motion of bilateral upper extremities, stretching exercises, hand-eye co-ordin…	Measures pre/post treatment and follow-up at 6 months | * ADL measure: BI					High risk	Information provided only in the abstract | Quote: "Key words: Barthel Index, CIMT, stroke randomized control study" |	Unclear risk	No information provided |	Low risk	Quote: "The occupational therapist and the two physical therapists were double-blinded to the therapy and group assignment of the patients" |	Low risk	Quote: "The occupational therapist and the two physical therapists were double-blinded to the therapy and group assignment of the patients" |
Azevedo 2009	2009	Insulin for glycaemic control in acute ischaemic stroke	CD005346	10.1002/14651858.CD005346.pub4	Randomised, parallel design |	34 consecutive acute ischaemic strokes; 14 randomised to intensive insulin therapy and 20 control carbohydrate |	Continous intravenousÃ‚Â insulin infusion | Control: carbohydrate restrictive strategy, intravenous infusion glucose-free and enteral nutrition 33.3% carbohydrates, regular insulin SQ Goal < 150 mg/dL |	Follow-up until discharge | Outcomes: glucose level, NIHSS, death, hypoglycaemia |	Abstract format only | Author contacted and provided extra information |				Low risk	Computer-generated random-number table and sealed envelopes |	Unclear risk	Not reported |	High risk	Not blinded |	High risk	Not blinded |	Unclear risk	Not reported |
Bae 2012	2012	Mirror therapy for improving motor function after stroke	CD008449	10.1002/14651858.CD008449.pub3	RCT |	Country: Republic of Korea | Setting: inpatient rehabilitation centre | Age: adults (mean age: 53.9 years) | Sample size: 20 (10 in each group; no dropouts published) | Sex: 7 women, 13 men | Inclusion criteria: onset of stroke within 6 months | Exclusion criteria: did not understand treatment method of the study, MMSE < 16, visual impairment, damage on musculoskeletal system or peripheral nerve …	2 arms | 1 and 2: usual rehabilitation treatment and additional: | * MT: participants observed their unaffected upper limb in mirror while performing movements of both arms, 5 exercises for 6 minutes, 5 times a session * Sham therapy: participants performed the same treatment protocol as in group 1 but only for the paretic arm1 and 2: 4 weeks, 5 days a week, 30 minutes MT or sham therapy | Date o…	Outcomes were recorded at baseline and after 4 weeks | * MFT (0 - 32 points, higher score indicate better motor function) * Brain waves using QEEG-8	Funding source: not stated | Declarations of trialistsÃ¢Â€Â™ interests: not stated |				Low risk	Participants were randomly assigned by cards composed of odd and even numbers |	Unclear risk	Not stated |			Unclear risk	Not stated |	Unclear risk	Not stated |
Bai 2007b	2007	Interventions for dysphagia and nutritional support in acute and subacute stroke	CD000323	10.1002/14651858.CD000323.pub2	(High versus medium dataset) |	As data set 1 |	A1: shallow needling (control) | A2: single deep needling (n = 17) = medium intensity | B: deep multi-needling (n = 40) = high intensity |	As data set 1 |	- |				High risk	Randomisation using a random number table |	Unclear risk	Unclear |	All outcomes: Unclear risk | All outcomes: Unclear risk	All outcomes: Unclear | | All outcomes: Unclear |	All outcomes: Unclear risk | All outcomes: High risk	All outcomes: Unclear | | All outcomes: Outcomes not blinded |	Unclear risk	Unclear |	Unclear risk	Unclear |	Unclear risk
Bai 2007i	2007	Swallowing therapy for dysphagia in acute and subacute stroke	CD000323	10.1002/14651858.CD000323.pub3	Random numbers table | Outcomes not blinded | (medium-intensity vs low-intensity data set) |	1 centre in China | 111 participants within 2 weeks of stroke | Baseline characteristics similar | No cross-overs or dropouts identified | Dysphagia defined by Watian swallow test |	A1: shallow needling (control) (n = 35) = low intensity | A2: single deep needling (n = 18) = medium intensity | B: deep multi-needling |	Watian drinking test grade | Return to normal diet |	Exclusions: needle phobia, infection risk, dementia, inability to co-operate with treatment |				High risk	Randomisation via a random numbers table |	Unclear risk	Unclear |	All outcomes: Unclear risk | All outcomes: Unclear risk	All outcomes: Unclear | | All outcomes: Unclear |	All outcomes: Unclear risk | All outcomes: High risk	All outcomes: Unclear | | All outcomes: Outcomes not blinded |	Unclear risk	Unclear |	Unclear risk	Unclear |	Unclear risk	Translated from Chinese language |
Bai 2008	2008	Physical rehabilitation approaches for the recovery of function and mobility following stroke	CD001920	10.1002/14651858.CD001920.pub3	Study design: RCT | Method of randomisation: not stated ("patients were randomized into two treatment groups") |	Number of participants: n = 364 | Inclusion criteria: "admission[s] were stabilized within one week of symptoms, Glasgow Coma Scale (GCS) score > 8, limb disability, aged between 40 years and 80 years" | Exclusion criteria: "cerebrovascular disease history with residual symptoms, onset of ICH more than three weeks prior, tetraplegia, history of dementia and not resident locally" |	(1) Early rehabilitation group (n = 183) | "All patients underwent the same routine internal medical intervention, but those in the rehabilitation group underwent a standardized three-stage rehabilitation program. Patients from both groups could receive help from their relatives, if necessary, patients from both groups had access to daily training for unilateral spatial neglect, speech deficit, a…	Measures of independence in ADL: modified Barthel Index | Measures of motor function: Fugl-Meyer Assessment | Time points when outcomes were assessed: "were administered at various times, including at admission and at one, three, and six months after the stroke" |	No outcomes included in analysis (data shown in graphical representation only and SD not reported). Clarification of data sought but not obtained |				Unclear risk	No information provided |	Unclear risk	No information provided |			Low risk	"All measurements were recorded by an assessor who was blinded to the study design and details" | "If the assessments took place when the patients were still hospitalized, trial staff were informed of an impending assessor visit so that the assessor, who was blinded to study design, would not inadvertently view a rehabilitation session" |	Low risk	"Six months after the stroke, 12 patients (four in the rehabilitation group and eight in the control group) were lost to follow-up, and seven patients (two in the rehabilitation group and five in the control group) died" (relatively low numbers lost to follow-up in relation to participant size of 364) |			Unclear risk	No information provided |
Bao 2012	2012	Acupuncture for stroke rehabilitation	CD004131	10.1002/14651858.CD004131.pub3	RCT | Method of randomisation: random number table | Blinding: not stated | Adverse effects: not stated | ITT analysis: not stated | Losses to FU: not stated |	Country: China | Number of participants included: 60 (30/30) | Demographics: aged 50-73 years, 67% male | Type of stroke: ischaemic only | Diagnosis: WHO definition and all confirmed by CT | Severity on entry: not stated | Time from stroke onset: 3-12 months | Setting: inpatient and outpatient | Comparability: no significant difference in age or time post onset |	Comparison: acupuncture + WM versus WM | Acupuncture treatment | * Acupuncture rationale: not stated * Needling details * Points used: both body and scalp acupoints. Numbers of points used: 4 scalp acupoints and 3 body acupoints * Depths of insertion: not stated * Deqi elicited: yes * Needle stimulation: manual * Needle retention time: 50 minutes * Needle type: hua tuo brand * Treatment regimen *…	* Improvement of cognitive function (MMSE, MoCA) * Improvement of independence (Barthel index) * FU: 8 weeks	- |				Low risk	Randomisation by using random number table |	Unclear risk	Information on allocation concealment was not reported |	All outcomes: Unclear risk | All outcomes: Unclear risk	All outcomes: Information on blinding was not reported | | All outcomes: Information on blinding was not reported |	All outcomes: Unclear risk | All outcomes: Unclear risk	All outcomes: Information on blinding was not reported | | All outcomes: Information on blinding was not reported |	Unclear risk	Information on attrition was not reported |	Unclear risk	Free of selective reporting bias was assessed as 'unclear' due to some clinically important outcomes unstated, such as quality of life, mortality and adverse events |	Unclear risk	No information provided |
Bayer 1987	1987	Parenteral fluid regimens for improving functional outcome in people with acute stroke	CD011138	10.1002/14651858.CD011138.pub2	RCT, double blind | Randomisation procedure not fully explained: ''Predetermined random order'' | Disability measurement scaled via a ''defined system'' with maximum score = 228 |	Participants with a hemiparesis from an ischaemic stroke within 48 hours |	10% glycerol versus saline (control) for 6 days |	Death | Disabled |					Unclear risk	Participants were allocated by a predetermined random order; no explanation is provided as to this order |	High risk	No explanation provided regarding the predetermined random order |	Low risk	''Double blinded''. Infusion bottles coded, but of identical appearance |	Low risk	''Double blind''. Same investigator performed neurological and functional assessment |	Low risk	Exact numbers reported; few dropouts. Outcomes (neurological, functional disability, complications, and mortality) all reported |	Low risk	Grades of disability and functional decline reported as agreed in protocol |	Low risk	Ã¢Â€Â” |
Beavan 2010	2010	Interventions for dysphagia and nutritional support in acute and subacute stroke	CD000323	10.1002/14651858.CD000323.pub2	Computer-based randomisation | Allocation sequence was concealed from researchers and participants | Outcome measurements and the intervention were not blinded to group allocation | Analysis by ITT | Baseline prognostic factors balanced between treatment groups |	4 centres in UK | 104 patients with acute stroke (stroke onset to randomisation median 4 days; IQR 3 to 6 days) | Mean age 80 years |	Rx: NGT + nasal loop (n = 51) | C: NGT + conventional adhesive dressing (n = 53) |	Primary outcome: proportion of prescribed feed and fluids delivered via NGT over 2 weeks after randomisation | Secondary outcome measures at 2 weeks: mean volume of feed and fluids delivered, proportion of participants not receiving any NGT feed, supplementary parenteral fluids, number of NGT insertions, number of chest X-rays to check NGT position, change in weight, treatment failure, adverse ev…	Exclusions: contraindications to NGT feeding, NGT had been established for more than 7 days elsewhere |				Low risk	Randomisation was based on a computer-generated pseudo-random list using random permutated blocks of randomly varying size and stratified by site and stroke severity |	Low risk	Recruits were consecutively randomised, and the allocation sequence was concealed from researchers and participants until the end of the trial once all analyses were complete |	All outcomes: High risk | All outcomes: High risk	All outcomes: Outcome measurements and the intervention were not blinded to group allocation, owing to the nature of the intervention and concurrent data collection | | All outcomes: As above | Data were analysed independently by the study statistician, who was blinded to group allocation |	All outcomes: High risk | All outcomes: High risk	All outcomes: Outcome measurements and the intervention were not blinded to group allocation, owing to the nature of the intervention and concurrent data collection | | All outcomes: As above |	Low risk		Low risk		Unclear risk
Beijing 2009	2009	Carotid artery stenting versus endarterectomy for treatment of carotid artery stenosis	CD000515	10.1002/14651858.CD000515.pub5	Single-centre randomised trial (Peking Union Medical College Hospital, Beijing, China) | 40 participants were randomised to stenting (23 procedures) or endarterectomy (23 procedures; 3 participants in each arm were treated bilaterally) between May 2004 and December 2006 |	Inclusion criteria: symptomatic carotid stenosis Ã¢Â‰Â¥ 50% or asymptomatic carotid stenosis Ã¢Â‰Â¥ 70% |	Endovascular treatment: stent insertion. Protection devices were used in 21/23 procedures | Endarterectomy | Shunts were used in 9 and patches in 12/23 endarterectomies | No further information available |	Primary outcome specified in the abstract: any stroke or death within 30 days after treatment | Secondary outcomes relevant to this review included periprocedural MI, wound haematoma; and ipsilateral stroke and carotid restenosis occurring up to 18 months after treatment |	Publication in Chinese with English abstract only. Results were taken from abstract. |	1 and 18 months after treatment |	No information available |	No registration found |	Unclear risk	Quote: "A prospective randomised single-center clinical trial Ã¢Â€Â¦" | Comment: method of randomisation unknown |	Unclear risk	Quote: "A prospective randomised single-center clinical trial Ã¢Â€Â¦" | Comment: method of randomisation unknown |	Low risk	Comment: blinding not possible, but the outcome was unlikely to have been influenced. |	Unclear risk	Comment: no information available |	Unclear risk	Comment: no information available |	Low risk	Comment: no reference to a study protocol was made but the generally expected major outcome events were reported. |
Belfast 2004	2004	Early supported discharge services for people with acute stroke	CD000443	10.1002/14651858.CD000443.pub4	RCT | Central randomisation system using random number sequence | Independent (single-blind) follow-up | |	113 hospitalised stroke patients within 3 weeks of onset | Exclusion criteria: medically unstable, no rehabilitation needs | Characteristics: age 68 (SD 12) years, men 55%, baseline BI 14/20 (SD 4) |	Intervention: community rehabilitation in-reach team with specialist interest in rehabilitation. Team consisted of physiotherapy, occupational therapy, speech and language therapy, support staff and medical input. Work was co-ordinated through weekly team meetings. Planning often included pre-discharge home visit. Team co-ordinated and delivered care | Control: conventional care comprised medical…	Outcomes recorded at 6 and 12 months: death, place of residence, dependency (modified Rankin score, Nottingham extended ADL score), subjective health status (SF36, Euroquol), carer health status (caregiver strain), patient and carer preference | |	Main difference reported was that the intervention provided continuity of rehabilitation in community setting | |				Low risk	"Computer generated randomly assigned care options" |	Low risk	"Administered solely by a named secretary. No research team member ... had access to this list" |	High risk	Not explicitly stated but probably not possible to blind participants and personnel |	Low risk	"Research nurses were blind at baseline to the particular group" |	Low risk	ITT analysis |	Low risk	All pre-specified outcomes were reported |
Binder 1999	1999	Local versus general anaesthesia for carotid endarterectomy	CD000126	10.1002/14651858.CD000126.pub4	RCT | Block randomisation | Blinding: unclear | C: unclear | Cross-over: yes, but number excluded during trial was unclear | Losses to FU: none |	Austria 1999 | 46 patients (46 operations) | Age mean: 73 years (LA), 68 years (GA) | Sex: unclear | Comparability: unclear | Indications for surgery: TIA, stroke, incidental diagnosis of carotid stenosis |	LA: superficial and deep block with bupivacaine | GA: thiopental, vecuronium, fentanyl | Patching: all cases | Antiplatelet Rx: unclear | Indication for shunting: all patients |	Death, any stroke, TIA, myocardial infarction, time in hospital since surgery, bleeding, mean arterial blood pressure, shunted arteries |	FU: 48 hours | Ex: recent neurological deficit < 4 weeks, redo operation, recent myocardial infarction(< 2 months), ASA score Ã¢Â‰Â¥ 4, and any factor precluding randomisation such as pulmonary disease or refusal to participate in the study |				Low risk	Quote: "46 Patienten nach Aufklarung and Unterzeichnung einer Einverstandniserklarung in die Studie aufgenommen und prospektiv randomisiert untersucht" |	High risk	Not reported |	High risk	Patients and surgeons were not blinded to treatment group |	High risk	Not reported |	High risk	Not reported |	Low risk	All the study's prespecified outcomes of interest were reported |	High risk	Not reported |
Blennerhassett 2004a	2004	Repetitive task training for improving functional ability after stroke	CD006073	10.1002/14651858.CD006073.pub3	See Blennerhassett 2004 |			| |					Unclear risk	See Blennerhassett 2004 |	Unclear risk	See Blennerhassett 2004 |			Low risk	See Blennerhassett 2004 |	Low risk	See Blennerhassett 2004 |	Unclear risk	See Blennerhassett 2004 |
Bokemark 1996	1996																										Yes
Bornstein 1981	1981	Haemodilution for acute ischaemic stroke	CD000103	10.1002/14651858.CD000103.pub2	RCT, double-blind | Details of randomisation procedure not given |	People with acute ischaemic stroke within 24 hours of onset |	Hypervolaemic: dextran 40 versus placebo (not specified) |	Death | Neurological score |	Published in Hebrew |				Unclear risk	Details not given |	Unclear risk	Details not given |	Low risk	Double-blind |	Low risk	Double-blind |	Unclear risk	Details not given |	Low risk	All outcomes reported |
Bowers 2014	2010	Interventions for visual field defects in people with stroke	CD008388	10.1002/14651858.CD008388.pub3	Substitutive intervention versus control, placebo or no intervention | Design: RCT (cross-over, with a "counterbalanced AB/BA design (AB = real first, BA = sham first)". The "real" prisms could be either "oblique" or "horizontal" peripheral prism glasses, meaning that there were 4 possible treatment allocations for each participant). | Stratification: see below (minimisation) | Randomisation sequ…	Total study population: 73 randomised | Withdrawals: 6 (before the start of the cross-over) | Method of diagnosing VFD: visual field mapping extended to at least 50Ã‚Â° from fixation in all directions and was performed using Goldmann perimetry (V4e target), a Humphrey Field Analyzer 120-point full-field screening test, or similar tests, depending on the equipment available at each clinic. | Chara…	Group 1: Prism glasses (total n = 37) | Group 1a. Real oblique prism glasses (n = 19) | Group 1b. Real horizontal prism glasses (n = 18) | Intervention type: substitution. Materials: peripheral prism glasses of 57 prism dioptres (intervention) versus 5 prism dioptres (sham). Where can materials be accessed? From vision specialists; for the study these were manufactured by "Chadwick Optical, Inc. …	See Table 4 | The proportion of participants fitted with each type of prism glasses for whom the decision is to continue using the glasses | Difference in perceived mobility (i.e. rating of how helpful each type of prism glasses are in avoidance of obstacles when walking) | Time points when outcomes were assessed: at the end of each cross-over period |	Data presented for the first phase (i.e. before the cross-over) is presented for "real" versus "sham" prisms, i.e. with data from the oblique and horizontal groups combined: "there were no statistically significant differences between the oblique and horizontal groups for any of the outcome measures ... therefore, data were pooled across the 2 groups for the main analyses". |						Low risk	"The clinical coordinator at Schepens assigned participants to 1 of 4 possible treatment allocations (real oblique AB/BA and real horizontal AB/BA) using minimization". Allocation was done by central clinical co-ordinator. |	Low risk	Outcome assessor was blinded. The personnel fitting the prism were not blinded: "Double-masking was used,with participants and data collectors being masked as far as possible. In addition, the principal investigator who conducted data analyses was masked. However, it was impossible to mask all study personnel; there was an unmasked practitioner at each site who fitted the prism glasses and dealt …	Low risk	Outcome assessor was blinded. The personnel fitting the prism were not blinded: "Double-masking was used,with participants and data collectors being masked as far as possible. In addition, the principal investigator who conducted data analyses was masked. However, it was impossible to mask all study personnel; there was an unmasked practitioner at each site who fitted the prism glasses and dealt …	Low risk	Reasons for dropouts were reported and were balanced across the groups. |			High risk	Authors have disclosed conflicts of interest: "Dr Peli has financial interest in a patent related to the peripheral prism glasses (assigned to Schepens Eye Research Institute). Ms Keeney has licensed that patent for Chadwick Optical, Inc. Chadwick Optical, Inc funded the study in part from National Institutes of Health (NIH) grant EY014723 through a subcontract with Schepens Eye Research Institut…
Brilstra 2000	2000	Endovascular coiling versus neurosurgical clipping for people with aneurysmal subarachnoid haemorrhage	CD003085	10.1002/14651858.CD003085.pub3	Method of randomisation: sealed envelopes | Blinding of outcome assessment: no | Analysis: intention to treat | Excluded participants: 9 prior to randomisation | Cross-over cases: no | Losses to follow-up: at 1-year follow-up: 2 participants in the endovascular coiling group and 2 participants in the neurosurgical clipping group | Definition of outcomes: stated |	Location: University Medical Centre Utrecht and St Elisabeth Hospital Tilburg, The Netherlands | Coiling: 10 (men: 3 (30%)) | Clipping: 10 (men: 3 (30%)) | Age range: 35Ã¢Â€Â“75 years | Entry criteria: documented aneurysmal SAH by either CT or DSA within the preceding 4 days, clinical state justifying treatment, aneurysm suitable for both treatment modalities | Comparability of treatment groups: …	Endovascular coiling | Neurosurgical clipping |	Clinical outcomes: dependency and death at 1-year follow-up (Rankin score 3Ã¢Â€Â“6), rebleeding, epilepsy, quality of life at 1 year and neuropsychological outcomes | Additional measures: cost-effectiveness |	Exclusion criteria: the logistic conditions for early operation could not be fulfilled | Follow-up duration: 3 months and 1 year | |				Low risk	Used a computer-generated list |	Low risk	Allocation concealment performed by sealed envelopes that were not within reach of the treating physician. |	Low risk	Blinding of participants of personnel was not possible due to the characteristics of the interventions. However, review authors judged that the risk of performance bias was low. |	Unclear risk	Participants or their carers interviewed by telephone to assess functional outcome 3 months after SAH and 12-month functional outcome assessed at outpatients clinic by a neurologist or by a neurosurgeon who had not operated on the participant. Unclear whether blinding was performed. |	Low risk	Data complete for all outcomes |	Low risk	Study protocol not available but it was clear that the obtained data include all expected outcomes, including those that were prespecified. |	Low risk	Other sources of bias not identified |
Brilstra 2000b	2000	Endovascular coiling versus neurosurgical clipping for patients with aneurysmal subarachnoid haemorrhage	CD003085	10.1002/14651858.CD003085.pub2	Method of randomisation: sealed envelopes | Blinding: no | Analysis: intention to treat | Excluded patients: 9 | Cross-over cases: no | Losses to follow up: at 1 year follow up: 2 patients in the endovascular treatment group and 2 patients in the surgical treatment group | Definition of outcomes: stated |	Location: University Medical Centre Utrecht and St Elisabeth Hospital Tilburg, The Netherlands | Coil: 10 (male 3 (30%)) | Clip: 10 (male 3 (30%)) | Age range: 35-75 | Entry criteria: documented aneurysmal SAH by either CT or DSA within the preceding 4 days, clinical state justifying treatment, aneurysm suitable for both treatment modalities | Comparability of treatment groups: good for major pro…	Endovascular treatment by means of coils | Surgical treatment by means of clips |	Clinical outcomes: dependency and death at 1 year FU, rebleeding, epilepsy, QOL at 1 year and neuropsychological outcomes | Additional measures: cost-effectiveness? |	Exclusion criteria: the logistic conditions for early operation could not be fulfilled | Follow-up duration: 3 months and 1 year | |						Low risk	A - Adequate |
Brogårdh 2009	2009	Constraint-induced movement therapy for upper extremities in people with stroke	CD004433	10.1002/14651858.CD004433.pub3	Randomisation by computer | Blinded outcome assessor | Follow-up withdrawals: < 5% | Single centre, inpatients |	Sweden | Recruited from the Department of Rehabilitation at Lund University Hospital | 24 participants: 12 intervention, 12 control | Inclusion criteria: stroke onset between 1 and 3 months; 10° of active extension at wrist at least 10° of active extension of 2 fingers and 10° of active movement in the thumb | Exclusion criteria: deformity of the more affected arm due to previous injury, drug abu…	mCIMT versus control | mCIMT: task practise, fine motor practise, muscle strength training, muscle stretching, swimming pool training, general activity training. Activity of upper arm was delivered through shaping approach | Amount of restraint: 90% of waking hours per day | Anatomical region restraint: hand | Control: task practise, fine motor practise, muscle strength training, muscle stretchin…	Measures pre/post treatment, follow-up at 3 months | * Everyday arm motor function: MAS2 * Hand Function: SHFT * Perceived arm motor function: MAL					Low risk	Quote: "Randomization was performed from a computer-generated list of consecutive random numbers" |	Unclear risk	No information provided |	Low risk	Quote: "All patients were assessed by independent and blinded assessors" |	Low risk	Quote: "All patients were assessed by independent and blinded assessors" |
Bruunsgaard 2004	2004	Rehabilitation for older people in long-term care	CD004294	10.1002/14651858.CD004294.pub2	Design: randomised controlled trial | Duration: 12 weeks | Follow up: none | Method of randomisation: not specified | Concealment of allocation: not specified | Outcome assessor blinding: not specified | Group comparability at entry:: yes, no significant differences P > 0.05 | Losses to follow up: 18 (46%) | |	Country: Denmark | Setting: nursing homes | Randomised = 39 | % Female = 99 | Age: mean: approximately 89 years, range: 85 to 95 years | Consent: not specified | Inclusion criteria: see exclusion criteria | Exclusion criteria: cognitive: moderate/severe cognitive impairment; medical: acute illness, hypertension, severe cardio-vascular disease, severe impairment of motor function, neurological dis…	Study aim or objective: to test the hypothesis that physical exercise induces an antiinflammatory response that is associated with reduced chronic activation of the tumour necrosis factor (TNF)-alpha system in frail elders and that the increase in muscle strength after resistance training is limited by systemic low-grade inflammation | Number of experimental groups: 2 | Unclear whether interventi…	Measures: measured at baseline and at the end of the intervention | Muscle strength (maximum amount that could be lifted), plasma levels of TNF-, soluble TNF receptor (sTNFR)-1 | Interleukin (IL)-6 | Intention-to-treat analyses: no | Attrition: | N = 18 | % = 46.2 | Compliance: | Intervention: 84% (72 to 97%) | Control: 97% (79 to 100%) | Key findings: | (1) sTNFR-I at baseline were inversely cor…	Funding: Danish Medical Research Council, and NOVO foundation | |						Unclear risk	B - Unclear |
Bu 2010	2010	Buflomedil for acute ischaemic stroke	CD009570	10.1002/14651858.CD009570.pub2	RCT |	100 inpatients with a diagnosis of ischaemic stroke | Time of randomisation after stroke onset: within 48 hours | Treatment: 50 participants at randomisation and all completed the trial | Control: 50 participants at randomisation and all completed the trial |	Treatment: buflomedil hydrochloride (200 mg, ivgtt, daily, 14 days) + control intervention | Control: usual medical care |	Time of outcome assessment: by the end of 14-day treatment | Death by the end of treatment | CSS | Maximum platelet aggregation rate |	Funding: not reported |				Unclear risk	Quote: "using a random number table" but reported no details |	Unclear risk	Insufficient information was reported to permit judgement |	High risk	Interventions used in the 2 groups were visibly different |	Unclear risk	The trial did not address this outcome |	Low risk	No missing outcome data |	Unclear risk	The protocol was not available. Insufficient information to permit judgement |
Burns 1999	1999	Pharmaceutical interventions for emotionalism after stroke	CD003690	10.1002/14651858.CD003690.pub4	Study design: parallel, randomised controlled trial | Number of arms: 2 | Experimental arm: sertraline 50 mg/day | Control arm: placebo | Analysis: intention-to-treat: 2 withdrawn and 1 death (treatment), 1 death (placebo), last value carried forward |	Geographical location: UK | Setting: 3 hospitals in Manchester | Number of participants: 28 | Diagnosis: stroke, 1 to 156 months prior to randomisation | Inclusion criteria: 1) clinically documented stroke (with or without computed tomography evidence of infarction), 2) presence of lability of mood observed by the referring clinician, 3) at least 1 month having elapsed since stroke, 4) absence of…	Treatment: sertraline 50 mg/day | Control: matched placebo | Duration: treatment continued for 8 weeks |	Primary outcomes | * Emotionalism/Lability of mood (Lability scale, House 1989) * Episodes of tearfulness (4-point rating scale; 0: 1 episode less than once per week; 1: episodes more than once a week but less than once a day; 2: episodes up to 5 times a day; 3: episodes 6 or more times a day) * CIBIC rating scaleSecondary outcomes | * Cognitive functioning (MMSE) * Depression (MADRS) * Physical …	Able to use in analysis | * Improved score on Lability scale (House 1989) * Improved score on CIBIC * Diminished tearfulness * Leaving the study early * Death * Adverse eventsUnable to use in analysis: MADRS, Barthel, MMSE (data not presented) |				Low risk	Quote: "After randomization (in blocks of four using a random number allocation list produced by the Department of Medical StatisticsÃ¢Â€Â¦)" pp.683 |	Unclear risk	Comments: not detailed |	Unclear risk	Quote: "The study was carried out according to a double-blind placebo controlled ..." pp. 683 | Comments: the study authors stated that it is a double-blinded trial but no details of who were blinded were provided |	Unclear risk	Quote: "The study was carried out according to a double-blind placebo controlled ..." pp. 683 | Comments: the study authors stated that it is a double-blinded trial but no details of who were blinded were provided |	Low risk	Quote: "Four patients did not complete the study. Two withdrew in the sertraline group ..." pp. 683 | "Results are presented on an intention to treat basis, with the last observation carried forwardÃ¢Â€Â¦." pp. 683 | Comments: dropouts or exclusions were detailed. Reason for dropouts or exclusions not related to group allocation. Method of how they dealt with the dropouts were provided |	Low risk	Comments: all prespecified outcomes reported. No trial protocol available prior to randomisation of first participant |	Unclear risk	Comments: no other bias detected |
Burridge 2002	2002	Interventions for sensory impairment in the upper limb after stroke	CD006331	10.1002/14651858.CD006331.pub2	RCT |	Country: UK | Setting: inpatient and outpatient setting | 22 participants with hemiplegia from CVA within the last 12 months (mean 5.7 and 8.5 months post stroke both groups) | Age range: 57 to 87 years | 10 male (5 in each group) | 12 female (6 in each group) | Inclusion criteria: between 1 and 12 months post first stroke resulting in hemiplegia, medically stable, at least 18 years of age, evide…	Intervention group: electrical stimulation was applied to the elbow and forearm extensor muscle groups of the hemiplegic arm for 12 weeks (10 to 30 minutes twice per day) | Control group: passive range of motion to elbow, wrist, fingers |	Outcome measures: administered at baseline, after 12 weeks of treatment, 12 weeks post-intervention completion | Action Research Arm Test | 2-point discrimination |					Low risk	Quote: "recruitment subjects were randomly assigned to stimulation(treatment) and passive stretching (control) groups using computer generated sealed allocation codes" | Comment: used computer-generated random sequence generation |	Low risk	Quote: "sealed allocation codes" | Comment: details not provided but authors do indicate concealment |	High risk	Quote: none found | Comment: no blinding was reported |	High risk	Quote: none found | Comment: no blinding was reported |	Low risk	24 participants were recruited to the study | 2 withdrew before completion due to unrelated problems and were lost to follow-up | Comment: all |	Low risk	All planned outcome measures were reported on in the Results section |	Low risk	No other bias apparent |
Byl 2013	2013	Virtual reality for stroke rehabilitation	CD008349	10.1002/14651858.CD008349.pub3	RCT |	Recruited via the University of California, USA | 15 participants completed the study: 5 intervention, 5 intervention, 5 control | Inclusion criteria: stroke survivors more than 6 months post stroke between 25 and 75 years of age. Participants were independent in self care and independent in the community with minimal to moderate voluntary function in the upper limb (Upper Limb Fugl Meyer score 1…	This trial had 3 arms: 2 of the intervention groups performed virtual reality tasks; 1 of the virtual reality groups performed bilateral tasks and the other group performed unilateral tasks | Virtual reality intervention: the participant wore a robotic orthosis. Each session started with a motor control evaluation task and then followed with treatment in which participants performed repetitive mo…	Outcomes recorded at baseline and post-intervention | Upper limb function outcomes: Fugl Meyer, Motor Proficiency Speed (abbreviated Wolf Motor Function Test and Digital Reaction Time Test) | Hand function outcomes: motor skill performance (Box and Block test and Tapper test) | Activity limitation outcomes: functional independence (CAFE40) | Quality of life outcomes: Stroke Impact Scale |	Ã¢Â€Â” |				Low risk	Computer-generated |	Low risk	Allocated prospectively using a computer program |			Low risk	Blinded assessment |	Low risk		Low risk	All outcomes reported |
Cai 2002	2002	Acupuncture for acute stroke	CD003317	10.1002/14651858.CD003317.pub3	RCT, method of randomization not stated | Concealment of allocation (C): not stated | Blinding: not stated | ITT analysis: not stated | Losses to FU: none |	Country: China | 76 participants (40 men, aged 46 to 74 years) with acute ischemic stroke were included in the analysis. | Treatment: 35, control: 41 | Ã¢Â‰Â¤ 4 hours from stroke onset | 100% CT scan before entry | Health conditions before stroke: without severe mental disease, dementia, Parkinson's disease, heart failure, hepatic failure, or severe renal dysfunction | Comparability: unclear |	Treatment group: 2 scalp acupoints, manual twirling stimulation, 40 minutes/session for 2 weeks, but total number of sessions not stated | Control group: no acupuncture | Both groups: drug therapy including vitamin C, citicoline, and gegengsu |	Change in MESSS score at 14 days |	FU: 14 days |				Unclear risk	Insufficient information to permit judgement |	Unclear risk	Insufficient information to permit judgement |	Unclear risk	Insufficient information to permit judgement |	Unclear risk	Insufficient information to permit judgement |	Unclear risk	Insufficient information to permit judgement |	Unclear risk	Insufficient information to permit judgement |	Unclear risk	Insufficient information to permit judgement |
CAPRIE	1996	Thienopyridine derivatives (ticlopidine, clopidogrel) versus aspirin for preventing stroke and other serious vascular events in high vascular risk patients	CD001246	10.1002/14651858.CD001246	R = computer-generated balanced blocks of four with random allocation to indistinguishable blister packs containing either clopidogrel plus aspirin placebo or aspirin plus clopidogrel placebo tablets, stratified by clinical centre and the three disease subgroups. The initial supply of study drug had a sealed treatment code label attached which once opened could not be resealed. | C = access to co…	384 centres in USA, Europe, and Australia. | 19,185 patients randomised, 1992 to 1995. | 6431 patients with recent ischaemic stroke (including retinal and lacunar infarction) likely to be of atherothrombotic origin 1 week to 6 months before randomisation; 6302 patients with recent myocardial infarction < 35 days before randomisation; and 6452 patients with atherosclerotic peripheral arterial dise…	Rx: Clopidogrel 75 mg once daily vs Aspirin 325 mg once daily. | Mean follow-up 1.91 years. | Compliance: Mean compliance was 91% for clopidogrel and also for aspirin. 86 patients (0.4%) never took any study drug (46 in clopidogrel group and 40 in aspirin group). 4059 patients (21.2%) permanently discontinued study drug early for reasons other than occurrence of an outcome event; 21.3% in the clo…	Primary: ischaemic stroke, MI, or vascular death. | Secondary: ischaemic stroke, MI, leg amputation, or vascular death; vascular death; stroke, MI or death from any cause; death from any cause. | |	42 patients (0.22%) were lost to follow up (22 in clopidogrel and 20 in aspirin groups) but were included in the analyses with their follow up censored at the time of last contact. |						Low risk	A - Adequate |
Carlson 2006	2006	Physical rehabilitation approaches for the recovery of function and mobility following stroke	CD001920	10.1002/14651858.CD001920.pub3	Study design: RCT | Method of randomisation: not stated ("Subjects were randomised into treatment (n = 6) and control (n = 5) groups") |	Number of participants: n = 11 | Inclusion criteria: not stated ("Eleven subjects with hemiparesis..participated in this study") |	(1) Treatment group (n = 6) | "received intense massed practice ... with interventions focused on forcing use of the affected lower extremity" | The individual components delivered are listed in Table 3. Based on the individual components, this intervention is categorised as functional task training | Length of intervention period: two weeks | Number of sessions and length of individual sessions:…	Measures of postural control and balance: Berg Balance Scale | Measures of voluntary movements: self-selected gait speed | Other secondary outcome measures: weight-bearing ratios in quiet standing and weight-bearing ratios during ambulation | Time points when outcomes were assessed: "testing was performed at pre-test, post-test, and again at 3-month follow-up" |	Abstract only | No data suitable for analysis |				Unclear risk	No information provided |	Unclear risk	No information provided |			Unclear risk	No information provided |	Unclear risk	Insufficient information available |			Unclear risk	Limited information available |
Carter 1970	1970	Blood pressure-lowering treatment for preventing recurrent stroke, major vascular events, and dementia in patients with a history of stroke or transient ischaemic attack	CD007858	10.1002/14651858.CD007858.pub2	RCT |	Total number of participants randomised: 99 | Setting: hospital | Participants: hypertensive survivors below the age of 80 of ischaemic type major strokes | Mean age: 64 years | Sex: 57% men | Country: UK |	Tailored individually | * thiazide diuretics (and restricted salt intake) * methyldopa (1-2 gram once a day) * guanethidine, bethanidine or debrisoquine (10 mg three/four times a day, up to 200 mg)	Recurrent stroke of any type | Death by any cause |					Low risk	Quote: "Patients were placed at random into treated or control groups." |	Unclear risk	Comment: method of allocation concealment not described |	High risk	Comment: no blinding described, and outcome possibly influenced by lack of blinding |	High risk	Comment: no blinding described, and outcome possibly influenced by lack of blinding |	Low risk	Quote: "Of the 99 patients in the trial, 2 have been lost to follow-up." | Comment: missing outcome data balanced, and the proportion of missing outcomes compared with the observed event risk is unlikely to induce a clinically relevant impact on the effect estimate |	Unclear risk	Comment: no protocol published |	High risk	Comment: no endpoint definition given, single investigator study |
Cauraugh 2002	2002	Simultaneous bilateral training for improving arm function after stroke	CD006432	10.1002/14651858.CD006432.pub2	Randomised controlled trial | Random assignment with restriction that 20 participants were tested in the 2 treatment groups | Method of randomisation and allocation concealment not stated |	25 participants | Inclusion criteria: diagnosis of CVA and no more than two CVAs on same side of brain, upper limit of 80% motor recovery (EMG activation patterns compared with non-affected upper limb), lower limit of 10Ã‚Â° voluntary wrist or finger extension against gravity, no other neurological deficits, no pacemaker, no use of drugs for spasticity, not enrolled in any other rehabilitation pr…	Group 1 (10 participants): unilateral + EMG-triggered stimulation wrist/finger extension | Group 2 (10 participants): bilateral + EMG-triggered stimulation wrist/finger extension | Each group completed 3 sets of 30 successful EMG-triggered neuromuscular stimulation trials (approximately 1 hour 30 minutes); in total 6 hours of training (4 days) were completed during 2 weeks | Profession of individ…	Primary outcome: functional movement: BBT | Secondary outcome: motor impairment - temporal outcomes: reaction time for speed of information processing and rapid muscle onset (simple reaction time, premotor reaction time and chronometric motor reaction time) - premotor reaction time selected for use in analysis; strength outcomes: muscle activity (EMG activity of wrist/fingers extensor muscles) |	Control group (did not receive the neuromuscular electric stimulation or bilateral assistance for the wrist/fingers extensors); 5 participants not included in the analysis | Unable to use presented data for BBT within analysis as no standard deviations presented | Means from graph were estimated and presented in results section | Pre-motor reaction time was chosen for inclusion as temporal outcom…						Unclear risk	Method of randomisation and allocation concealment not stated |
Cauraugh 2008	2008	Simultaneous bilateral training for improving arm function after stroke	CD006432	10.1002/14651858.CD006432.pub2	Randomly assigned to 1 of 2 treatment protocol orders | Method of randomisation and allocation concealment not stated |	16 participants | Inclusion criteria: diagnosis of no more than 2 strokes, lower limit of 10Ã‚Â° voluntary wrist/finger extension, absence of other neurological deficits, currently not participating in another rehabilitation programme |	Group 1 (8 participants): unilateral + EMG-triggered neuromuscular stimulation | Group 2 (8 participants): bilateral + EMG-triggered neuromuscular stimulation | Both groups completed 5 consecutive upper limb protocols | For the purposes of this review we compared the first treatment protocol from each group (unilateral wrist/finger extension + stimulation with a 5:25 stimulation/rest schedule ver…	Primary outcome: functional movement of the upper limb: BBT | Secondary outcome: motor impairment - temporal outcomes: motor reaction time and total reaction time (motor reaction time selected); strength outcomes: sustained muscle contraction task - maximal isometric contraction of wrist/finger extensors | No suitable data were available for strength outcome | Outcomes were recorded at the end of…	Data presented in paper in graph format: mean and SE for BBT | Means estimated from graph and standard deviation calculated from estimated standard error to allow for inclusion in statistical pooling | 2 review authors independently estimated the values from the graphs; the average of the 2 estimates was used in the analysis | Motor reaction data also presented in graph format: median and SE | Me…						Unclear risk	No mention of allocation concealment |
CAVATAS-CEA 2001	2001	Carotid artery stenting versus endarterectomy for treatment of carotid artery stenosis	CD000515	10.1002/14651858.CD000515.pub5	International randomised multicentre trial (22 centres in Europe, Australia, and Canada) | 505 participants randomly assigned to endovascular treatment (n = 252) or endarterectomy (n = 253) between March 1992 and July 1997 |	Inclusion criteria: symptomatic or asymptomatic carotid artery stenosis Ã¢Â‰Â¥ 30% according to the common carotid artery method, documented by intra-arterial angiography or consistent findings Ã¢Â‰Â¥ 2 non-invasive imaging methods, considered to require revascularisation and suitable for surgery and endovascular treatment | Exclusion criteria: unsuitable for surgery because of medical or surgica…	Endovascular treatment: balloon angioplasty with or without stent insertion. Stents were used in 55 participants (26% of successful endovascular procedures) and included WALLSTENT (Schneider, USA), Streker (Medi-Tech, USA), and Palmaz (Johnson and Johnson, USA). No protection devices were available at the time the trial was conducted. Participants received a minimum of aspirin 150 mg daily or an …	Primary method of comparison: intention-to-treat | Primary safety outcome: disabling stroke or death within 30 days of treatment | Secondary safety outcomes relevant for this review included the following events occurring within 30 days of treatment: death, disabling stroke, any stroke, MI, cranial nerve palsy, haematoma requiring surgery, or extending hospital stay | Primary efficacy outcome: di…		1 and 6 months after treatment, then 1 year after randomisation and annually thereafter, clinically and with carotid ultrasound | No predefined maximum length of follow-up; centres were encouraged to follow up participants for as long as the centre and individual participants were willing to do so. |	British Heart Foundation | National Health Service Management Executive, UK | The Stroke Association, UK |	ISRCTN 01425573 |	Low risk	Quote: "patients were randomly assigned to a treatment group, in equal proportions, by telephone call or fax to the randomisation centre at the Clinical Trial Service Unit in Oxford, UK, Ã¢Â€Â¦ We randomly assigned patients by computer with a minimisation algorithm, which took account of centre and timing of symptoms, Ã¢Â€Â¦" | Comment: adequate |	Low risk	Quote: "patients were randomly assigned to a treatment group, in equal proportions, by telephone call or fax to the randomisation centre at the Clinical Trial Service Unit in Oxford, UK, Ã¢Â€Â¦ We randomly assigned patients by computer with a minimisation algorithm, which took account of centre and timing of symptoms, Ã¢Â€Â¦" | Comment: adequate |	Low risk	Comment: blinding not possible, but the outcome was unlikely to have been influenced. |	Low risk	Outcome assessment was not blinded but done by neurologists or clinicians who were not involved in the procedures. Outcome events were centrally adjudicated blinded to treatment. | Comment: influence on outcome judged unlikely |	Low risk	1 participant with carotid occlusion assigned endovascular treatment was randomised in error and excluded from the analysis. Numbers of participants at risk during follow-up provided. | Comment: censoring assumed to be non-informative. |	Low risk	Comment: the primary analysis prespecified in the protocol was reported. |
Cen 2005	2005	Buflomedil for acute ischaemic stroke	CD009570	10.1002/14651858.CD009570.pub2	RCT |	92 inpatients with a diagnosis of acute ischaemic stroke (74% male, age range 55 to 78 years) | Time of randomisation after stroke onset: within 6 hours | Treatment: 48 participants at recruitment and all completed the trial | Control: 44 participants at recruitment and 39 completed the trial (data for 5 participants missed and were not reported) |	Treatment: buflomedil hydrocholoride (150 mg, ivgtt, daily, 10 days) + control intervention | Control: urokinase (300 000 U, ivgtt, daily, 6 days) + usual medical care |	Time of outcome assessment: by the end of 10-day treatment | CSS |	Combination of buflomedil with urokinase | Funding: not reported |				Unclear risk	"Randomised" but did not report the methods of randomisation |	Unclear risk	Insufficient information was reported to permit judgement |	High risk	Interventions used in the 2 groups were visibly different |	Unclear risk	The trial did not address this outcome |	High risk	Data for 5 participants in the control group were not reported and no reason was provided for this |	Unclear risk	The protocol was not available. Insufficient information to permit judgement |
CESG 1983	1983	Anticoagulants for acute ischaemic stroke	CD000024	10.1002/14651858.CD000024.pub4	C = sealed envelopes (opaque and sequentially numbered) | Non-blind | Exclusions during trial: none | Losses to FU: none |	North America | 45 participants | 42 to 83 years | 58% male | 100% CT before entry | Cardioembolic stroke | Less than 48 hours since stroke onset |	Rx: heparin iv (continuous, APTT 1.5 to 2.5) +/- coumadin | Control: no treatment | Duration: 10 days |	Death plus cause of death | Intracranial haemorrhage (systematic CT on day 4 to 10) | Recurrent stroke | Major extracranial haemorrhage |	Ex: BP > 180/115, bleeding risk | FU: 14 days |						Low risk	A - Adequate |
Chan 2010	2010	Water-based exercises for improving activities of daily living after stroke	CD008186	10.1002/14651858.CD008186.pub2	Randomised controlled trial (random assignment stated) | Method of randomisation: not stated | Allocation concealment: yes | ITT analysis: not stated | Blinding of outcome assessors: yes, as stated by the authors | Adverse events: not stated | Deaths: not stated | Drop-outs: none reported | Ethical approval: yes | Informed consent to participation: yes |	Country: Canada | 25 people after stroke (unknown how many in treatment and control group; for statistical analysis we assumed 13 in the treatment group and 12 in the control group) | Unclear if ambulatory at study onset | Mean age: unclear | Inclusion criteria: not described | Exclusion criteria: not described |	2 arms: | (1) experimental group used hydrotherapy + land therapy group (unclear for how long and how much per day and how often) | (2) control group used land therapy only group (unclear for how long and how much per day and how often) |	Unclear when outcomes were recorded | Outcome assessments used were Berg Balance Score, Community Mobility and Balance Score, Time Up and Go, 2 Minute Walk Test and Biodex Balance Scores (Postural Stability Index and Limit of Stability Index) with the use of a Biodex Balance System SD |	Data collection is still ongoing.Ã‚Â However, first results were presented at the 1st Canadian Stroke Conference 2010 | The trialists initially proposed to include 44 consecutive out-patients who meet the inclusion criteria into the study | 22 participants are included in each group | Data collection started in May 2007 and currently there is completed data collection for 25 participantsÃ‚Â |				Unclear risk	Not exactly stated |	Low risk	Described as "The randomization is known to the researcher only and when participants are included in the study, the treating therapists are informed of the group the participants are placed."Ã‚Â |	Low risk	Described as "The assessor is blinded to the type of treatment. The participants and treating therapists are not blinded." |	Low risk	Described as "The assessor is blinded to the type of treatment. The participants and treating therapists are not blinded." |
Chan 2012	2012	Swallowing therapy for dysphagia in acute and subacute stroke	CD000323	10.1002/14651858.CD000323.pub3	Randomisation by random sequences on black paper | Single-blind (participants blinded): outcome assessors blinded | |	1 centre in Hong Kong | 87 participants with neurogenic dysphagia with similar baseline characteristics | 60 (69%) participants with dysphagia due to cerebral infarct < 6 months; other causes of neurogenic dysphagia include intracranial haemorrhage, vascular dementia, Parkinson's disease | Clinical evidence of dysphagia |	All groups given routine swallowing therapy | Rx 1: true acupuncture (n = 20) | Rx 2: sham acupuncture that did not puncture true acupoints lying on a meridian (n = 19) | C: routine swallowing therapy only (n = 48) | Treatment for up to 4 weeks |	Outcomes: Royal Brisbane Hospital Outcome Measure Scale (RBHOMS), swallow function by consistencies of ingested food and fluid |	Exclusions: structural oral, pharyngeal, or oesophageal disease; severe primary disease of the liver, kidneys, hematopoietic system, or endocrine system; malignant tumour or infectious disease; inability to follow commands | Follow-up: 3 months |				Low risk	Randomisation by random sequences |	Low risk	Allocation concealed in opaque envelopes |	All outcomes: Low risk | All outcomes: Low risk	All outcomes: Single (participants) blinded | | All outcomes: Single (participants) blinded |	All outcomes: Low risk | All outcomes: Low risk	All outcomes: Single (participants) blinded | | All outcomes: Outcome assessors blinded |	Low risk	No losses to follow-up reported |	Low risk	All outcomes reported |	Low risk	None identified |
Chau 2009	2009	Acupuncture for acute stroke	CD003317	10.1002/14651858.CD003317.pub3	RCT, computer-generated random number list | C: unclear | Blinding: patients | ITT analysis: not stated | Number of withdrawals: 1 in treatment group, 4 in control group |	Country: China (Hong Kong) | 18 participants (11 mean, aged 48 to 75 years) with subacute stroke were included in the analysis. | Treatment: 10, control: 8 | < 5 days from stroke onset | 100% fMRI scan during treatment; number of participants who underwent CT/MRI before entry unclear | Health conditions before the stroke: not stated | Comparability: age, sex, NIHSS score, and paretic side similar…	Treatment group: 3 motor-implicated acupoints (LI4, PC6, LI11), unilaterally on the paretic hand of the participants, manual twirling and electrical stimulation, | 30 minutes/session, 3 times a week over 8 weeks | Control group: sham acupuncture, 3 non-motor-implicated acupoints (TE4, LU6, LI12), method of acupuncture as above | Both groups: routine, inpatient stroke rehabilitation program includ…	Motricity Index, BI, FMA, and grip power before and after treatment | Adverse events | Number of deaths |	FU: 8 weeks |				Low risk	Computer-generated random number list |	Unclear risk	Insufficient information to permit judgement |	Low risk	Blinding of patients |	Unclear risk	Insufficient information to permit judgement |	High risk	1 in treatment group and 4 in control group did not finish predetermined treatment and evaluation schedules. |	Unclear risk	Insufficient information to permit judgement |	Unclear risk	Insufficient information to permit judgement |
Chaudhary 2002	2002	Anticoagulants for acute ischaemic stroke	CD000024	10.1002/14651858.CD000024.pub4	C = randomisation not described | Assessment not blinded | Exclusions during trial: none | Losses to FU: none |	India | 30 participants | 65 years | 100% CT before entry | Acute stroke - time not otherwise defined |	Rx: parnaparin 0.3 ml sc bid for 10 days versus placebo |	Death and Barthel Index at 3 months |	Ex: CT with ICH, coagulopathy |						Unclear risk	B - Unclear |
Chen 2005a	2005	Selective serotonin reuptake inhibitors (SSRIs) for stroke recovery	CD009286	10.1002/14651858.CD009286.pub3	To observe the changes of neurotransmitter in people with post-stroke depression by using Encephalofluctuography Technology, and observe the effect of antidepression treatment on the activity of neurotransmitter |	48 participants with post-stroke depression |	Treatment: 24 people received citalopram 20 mg plus usual care, or fluoxetine if side effects such as nausea, emesis | Control: 24 people usual care alone |	Encephalofluctuography technology | Level of sympathin and 5-hydroxytryptamine at 4 weeks and 3 months after treatment started |	No data from our endpoints of interest, so data not included in a meta-analysis | Recruitment March 2001 to December 2001 | Conflicts of interest not stated |	Not stated |			Unclear risk	"Randomly divided" but method not stated |	Unclear risk	Method not stated |	Unclear risk	Not described |	Unclear risk	Not described |	Unclear risk	Not described |	Unclear risk	Unclear |	Unclear risk	Unclear |
Chen 2000	2000	Thrombolysis for acute ischaemic stroke	CD000213	10.1002/14651858.CD000213.pub3	Double-blind, placebo-controlled RCT | Randomisation of a numbered treatment pack (UK or normal saline) held in the participating centre | Blinded follow-up |	People aged 35 to 75 years with clinical diagnosis of carotid distribution ischaemic stroke (including lacunar), within 6 hours of stroke | No visible infarct on CT |	UK (Roxin, Guangdong Techpool Biochem Pharma Co Ltd, China) | Group A: 1.5 MU | Group B: 1.0 MU | Group C: placebo (normal saline) i.v. over 30 minutes |	European Stroke Scale serially up to 90 days | Barthel Index and modified Rankin Score at 90 days | Assessment was by a doctor not involved in administering the trial drug |	All participants also received low molecular weight dextran 500 ml i.v. per day for 10 days and 300 mg aspirin (starting 24 hours after thrombolysis) for 10 days |				Unclear risk		Unclear risk		All outcomes: Unclear risk | All outcomes: Unclear risk	All outcomes: | All outcomes:	All outcomes: Unclear risk | All outcomes: Unclear risk	All outcomes: | All outcomes:	Unclear risk		Unclear risk		Unclear risk
Chen 2002a	2002	Buflomedil for acute ischaemic stroke	CD009570	10.1002/14651858.CD009570.pub2	RCT |	400 participants with ischaemic stroke | Time of randomisation after stroke onset: between 3 hours and 10 days | Treatment: 200 participants at recruitment (59% male, mean age 66 years) and all completed the trial | Control: 200 participants at recruitment ("age and sex matched with treatment group") and all completed the trial (1 participant died) |	Treatment: buflomedil hydrochloride (200 mg, ivgtt, daily, 14 days) + control intervention | Control: sodium chloride hydroxyethyl starch 40 injection (500 ml, ivgtt, daily, 14 days) + danshen (20 ml, ivgtt, daily, 14 days) |	Time of outcome assessment: by the end of 14-day treatment | Death by the end of treatment | CSS | Adverse events |	Combination of buflomedil with sodium chloride hydroxyethyl starch 40 injection and danshen | Funding: not reported |				Unclear risk	"Randomised" but did not report the methods of randomisation |	Unclear risk	Insufficient information was reported to permit judgement |	High risk	Interventions used in the 2 groups were visibly different |	Unclear risk	The trial did not address this outcome |	Low risk	No missing outcome data |	Unclear risk	The protocol was not available. Insufficient information to permit judgement |
Chen 2004	2004	Physical rehabilitation approaches for the recovery of function and mobility following stroke	CD001920	10.1002/14651858.CD001920.pub3	Study design: RCT | Method of randomisation: not stated |	Number of participants: n = 78 | Inclusion criteria: "Met the 1995 National stroke diagnosis guidelines, first stroke as confirmed by CT or MRI scan, persistent deficits in motor function, within three weeks after stroke, no severe conditions of the heart, liver, kidney and medically stable" | Age stated in paper as "between 40-48." However, review authors have assumed that this is a typo, as mea…	(1) Rehabilitation group (n = 39) | "Patients in the rehabilitation group were given physical training in addition to routine treatment. The treatment group commenced daily therapy after they were medically stable. Each training session began with the therapist guiding and delivering the therapy lasting 45 min/day. Participant's family learned the exercises alongside each training session, using …	Measures of independence in ADL: Barthel Index | Time points when outcomes were assessed: "before therapy (not stated when specifically), after 1 month of therapy, after 3 months of therapy" |	Original study translated from Chinese to English |				Unclear risk	Not stated |	High risk	"Study design was done by first author, data collection was done by all authors, intervention was delivered by therapist, outcome assessment done by all authors, training given" |			High risk	As above |	Unclear risk	No dropouts reported |			Unclear risk	No information provided |
Chen 2005	2005	Interventions for sensory impairment in the upper limb after stroke	CD006331	10.1002/14651858.CD006331.pub2	RCT, standard treatment and discussion with therapist versus standard treatment and thermal stimulation |	Country: Taiwan | Setting: inpatient rehabilitation center | 29 participants | 1 month post stroke | Age: experimental group: mean 58.5 years (SD 12.9), control group mean 59.6 years (SD 12.0) | Gender: experimental group 6 males, 9 females; control group 10 males, 4 females | Inclusion criteria: first ever stroke less than 1 month ago, no cardiac or orthopedic problem prior to stroke, no cogniti…	Intervention group: thermal stimulation program (stimulation, stimulus detection, arm withdrawal) 30 minutes daily 5 times per week for 6 weeks plus standard therapy | Control group: 15 to 20 minutes 3 to 5 times per week for 6 weeks reviewing progress with therapist plus standard therapy |	Outcome measures: assessed weekly starting at baseline until intervention completed | Brunnstrom stage | Modified Motor Assessment Scale | Grasp strength | Wrist extension | Wrist flexion | Sensation by monofilament | Tone with Ashworth Scale |					Low risk	Quote: "Randomization was by computer-generated random numbers held in sealed envelopes by an individual not involved in the study." |	Low risk	Quote: "Randomization was by computer-generated random numbers held in sealed envelopes by an individual not involved in the study." |	Low risk	Quote: "The outcome measures were assessed weekly by the same physical and occupational therapists who were blinded to the group of subjects." | Comment: authors state in discussion that it was not feasible to blind patients to treatment allocation; it would also not be possible to blind therapists |	Low risk	Quote: "The outcome measures were assessed weekly by the same physical and occupational therapists who were blinded to the group of subjects." | Comment: authors state in discussion that it was not feasible to blind patients to treatment allocation; it would also not be possible to blind therapists |	Low risk	Quote: "46 patients ... initially enrolled in the study. Twenty-nine subjects completed the treatment protocol ... Seventeen patients did not finish the experiment because of discharge from hospital, pulmonary infection, transfer to home-care settings, or searching alternative Chinese medicine therapy." | Comment: large percentage of patients lost to follow-up (37%) and small sample size put stud…	Low risk	Comment: text, graphs, and tables include all outcome measures |	Low risk	Comment: potential limitations discussed in the study |
Chen 2006	2006	Cognitive rehabilitation for memory deficits after stroke	CD002293	10.1002/14651858.CD002293.pub3	RCT between August 2003 and April 2005 | Inpatient (rehabilitation and neurology) | Single site | Participants randomised using a random number generator to either the intervention group (I) or a TAU control group (C) | Outcomes assessed at 2 time points: T0 baseline and T1 post-treatment |	China | Method of determining memory problems, stroke diagnosis and time since stroke onset not stated | At randomisation (n = 60): | I: n = 30 | Mean age: 62.12 (6.98), 14/16 (female/male) | 14 LH, 16 RH; haemorrhage 13, infarction 17 | C: n = 30 | Mean age: 63.60 (7.43), 12/18 (female/male) | 12 LH, 18 RH; haemorrhage 15, infarction 15 |	I: TAU plus cognitive retraining according to impairments (attention/concentration, memory, coping strategies for apraxia and memory) | C: TAU Ã¢Â€Â“ physiotherapy, occupational therapy |	Functional independence measure: scale name not stated | Other outcomes assessed: cognitive (Loewenstein occupational therapy cognitive assessment; LOTCA), motor (Fugl Meyer motor assessment; FMS) | |	Inclusion criteria: met national infarction and haemorrhage guidelines 1995, CT and MRI scan results, first time illness, aged 45 to 70 years, stable illness, one-sided paralysis, secondary school education or above | Exclusion criteria: serious cardiac problems, serious speech impairment | Original paper published in Chinese and translated by a staff member of the lead author's department |				Low risk	"Random number generator" |	Unclear risk	Unsure who conducted the allocation |	High risk	Participants and therapists knew about allocation |	Unclear risk	Unknown whether outcome assessor was blinded |	Low risk	No details of attrition are given |	Unclear risk	All measures discussed are reported in results. No published protocol to support a judgement |	Low risk
Chen 2007	2007	Acupuncture for acute stroke	CD003317	10.1002/14651858.CD003317.pub3	RCT, method of randomization not stated | Blinding: not stated | ITT analysis: not stated | Losses to FU: none |	Country: China | 80 participants (46 men, aged 40 to 80 years) with acute ischemic stroke | Treatment: 40, control: 40 | Within 10 days from stroke onset | 100% CT/MRI scan before entry | Health conditions before stroke: without severe medical disease, such as heart failure, hepatic failure, severe renal dysfunction, infection, or shock | Comparability: age, sex, MESSS similar |	Treatment group: 4 areas of main acupoints (bilateral upper and lower energizer) and 6 areas of auxiliary acupoints (hepatic area, cardiac area, renal area, spleen area, bile area, and middle energizer) according to clinical symptoms, manual stimulation, 30 minutes/session, 5 sessions a week for 3 months | Control group: no acupuncture | Both groups: routine drug therapy and exercise training |	SSS, BI, and FMA before and after treatment | Number of BI < 60 points after treatment | Number of deaths |	FU: 3 months |				Unclear risk	Insufficient information to permit judgement |	Unclear risk	Insufficient information to permit judgement |	Unclear risk	Insufficient information to permit judgement |	Unclear risk	Insufficient information to permit judgement |	Unclear risk	Insufficient information to permit judgement |	Unclear risk	Insufficient information to permit judgement |	Unclear risk	Insufficient information to permit judgement |
Cheng 2001	2001	Interventions for improving sit-to-stand ability following stroke	CD007232	10.1002/14651858.CD007232.pub4	RCT |	Taiwan | Hospital-based rehabilitation setting | 54 participants: 24 control, 30 intervention | Inclusion criteria: stroke onset 2 to 4 months prior to start of study, no arthritis or fractures of lower extremities, medically stable, able to understand and follow instructions, able to stand-up independently and walk with or without a cane | Exclusion criteria: Parkinson's disease, cerebellar or p…	Intervention group: conventional stroke rehabilitation + standing symmetry training + repetitive STS training. Conventional stroke rehabilitation consisted of neuromuscular facilitation, functional electrical stimulation and mat exercises. Standing postural symmetry training: participants stood in front of a height adjustable work table (biofeedback trainer) with a mirror and weight-bearing senso…	Outcomes measured at baseline, immediately following training and 6 months post-training. Values only reported at 6 months post-training | Outcome measures: duration of STS, weight-bearing asymmetry, peak vertical ground reaction force, lateral centre of pressure displacement during STS, anteroposterior centre of pressure displacement during STS, number of falls in each group between post-trainin…	No difference in baseline characteristics | No withdrawals from intervention | Data presented were measured at 6 months post-training. NB - paper states: "The first 8 patients in our training group received immediate post training testing after completing the 3 weeks to determine whether the training program was effective in improving STS performance in stroke patients. The results showed signifi…				Unclear risk	Method of randomisation not reported. ("The patients were randomly divided into control and training groups") |	Unclear risk	No information provided |			Unclear risk	Not indicated |	Low risk	No drop-outs reported |
Cho 2015	2015	Mirror therapy for improving motor function after stroke	CD008449	10.1002/14651858.CD008449.pub3	RCT |	Country: Republic of Korea | Setting: not stated | Age: adults (mean age: 59.3 years) | Sample size: 27 participants (14 in experimental group, 13 in control group, no dropouts published) | Sex: 12 women, 15 men | Inclusion criteria: stroke with hemiplegic symptoms, a score of 24 or higher on the MMSE-K, stroke onset more than 6 months earlier | Exclusion criteria: orthopaedic or neurological dis…	2 arms | 1 and 2: tDCS | 1: MT: participants performed movements of both upper limbs, 10 sets, 20 repetitions of each motion, 2-minute rest between sets | 2: sham therapy: participants performed the same exercises with non-reflective surface between limbs | 1 and 2: 6 weeks, 3 days a week, 20 minutes tDCS + 5 minutes rest + 20 minutes MT or sham therapy | Date of intervention: not stated |	Outcomes were recorded at baseline and after the 6 weeks of therapy | * BBT * Grip strength * Jebsen-Taylor test (in seconds) * FM-UE motor (0 - 66)	Funding source: Wonkwang Health Science University | Declarations of trialistsÃ¢Â€Â™ interests: not stated |				Low risk	Participants were randomly assigned (authors' statement) |	Unclear risk	Not stated |			Unclear risk	Not stated |	Unclear risk	Not stated |
Chu 2003	2003	Physical rehabilitation approaches for the recovery of function and mobility following stroke	CD001920	10.1002/14651858.CD001920.pub3	Study design: RCT | Method of randomisation: not stated | "All the cases were divided into rehabilitation group (30 cases) and control group (28 cases) randomly" |	Number of participants: n = 58 | Inclusion criteria: "58 stroke cases who lived in our hospital from March 1999 to October 2001 accorded with the diagnosis criteria instituted on the fourth national cerebrovascular disease conference in 1995, all the cases were confirmed by CT and MRI and all the cases didn't suffer severe dysnoesia [cognitive deficits]" |	(1) Rehabilitation group (n = 30) | "Rehabilitation group received unobstruction exercises after receiving first evaluation. Unobstruction techniques: (a) position of limbs, (b) active and passive exercises of joint of upper and lower limbs including flexion, extension, internal rotation, abduction; actions in each direction repeated 10 to 20 times, (c) bridge movement on bed: patient lied on the…	Measures of independence in ADL: Barthel Index | Measures of motor function: Fugl-Meyer Assessment | Time points when outcomes were assessed: baseline "was taken when patientsÃ¢Â€Â™ signs and symptoms of nerve system were stable. The same doctor evaluated patients again when treatment was over" |	Short paper only with limited detail regarding randomisation. | This paper was written in English, and the extracts above are direct quotes. |				Unclear risk	No information provided |	Unclear risk	No information provided |			Unclear risk	No information provided |	Unclear risk	No dropouts described |			Unclear risk	No information provided |
Chung 2007	2007	Cognitive rehabilitation for executive dysfunction in adults with stroke or other adult non-progressive acquired brain damage	CD008391	10.1002/14651858.CD008391.pub2	RCT | Computer programme randomisation |	7 participants with stroke: 4 females, 3 males, 2 left hemisphere strokes and 5 right hemisphere strokes | Group 1: n = 3 | Group 2: n = 4 | First stroke, age range 55-95 years, able to provide informed consent, adequate visual acuity and sitting balance, Barthel score of 5 or less for the dressing component | Executive dysfunction determined by BADS and Hayling and Brixton Tests |	Group 1: verbal feedback after upper body dressing task (compensative) | Group 2: video-feedback and verbal feedback after upper body dressing task (compensative) | 6 x 30-minute sessions over 2 weeks |	BADS, Hayling and Brixton Tests, adapted Nottingham Stroke Dressing Assessment |	The experimental group time mean time since stroke was 27 days (SD = 7.87) compared with 7.33 days (SD = 3.51) for the control group |						Low risk	Computer programme used to randomly assign to group with allocation concealed in sealed envelopes |	Low risk	The assessor was blinded at pre and post assessment |	Low risk	The assessor was blinded at pre and post assessment |	High risk	All participants completed the study but only 5 out of 7 participants were able to complete the verbal executive function outcome measures |			High risk	Small sample size without statistical power |
Cicerone 2008	2008	Cognitive rehabilitation for executive dysfunction in adults with stroke or other adult non-progressive acquired brain damage	CD008391	10.1002/14651858.CD008391.pub2	RCT | Method of randomisation included the use of a "web-based statistical calculation page (www.statpages.org) to allocate 48 participants per condition" Randomisation occurred in blocked multiples of 4 and were stratified according to clinical or community referrals |	68 participants with TBI at least 3 months' postinjury | Group 1: n = 34 | Group 2: n = 34 | Adequate language and comprehension to participate in verbal group sessions, judged to require at least 4 months of rehabilitation, capable of attending 3 sessions/week, able to give informed consent | Participants were not assessed for executive dysfunction |	Group 1: standard neurorehabilitation (restorative intervention) 15 hours/week for 15 weeks of individual, discipline specific therapies | Group 2: intensive neurorehabilitation (compensative intervention) 15 hours/week for 15 weeks of intensive cognitive rehabilitation emphasising the integration of cognitive, interpersonal and functional interventions and including training in self appraisal, p…	Trail Making Test-B for working memory | Booklet Category Test for concept formation | Vocational Integration Scale | Perceived Quality of Life Scale |							Low risk	Allocation was concealed in opaque envelopes |	Low risk	The therapists were not blinded but were informed that it was uncertain which intervention was potentially more effective. Outcome measures were conducted by a blinded research assistant |	Low risk	The therapists were not blinded but were informed that it was uncertain which intervention was potentially more effective. Outcome measures were conducted by a blinded research assistant |	Unclear risk	All existing data analysed. 4 participants did not complete the standard neurorehabilitation protocol and 2 participants did not complete the intensive cognitive rehabilitation protocol. 2 participants in each group were lost to follow-up |			Low risk
Ciufetti 1990	1990	Antiplatelet therapy for acute ischaemic stroke	CD000029	10.1002/14651858.CD000029.pub2	R = random number list | Double blind | Exclusions during trial: none | Losses to follow up: none |	Italy | 30 participants | 14 (47%) male | Mean age: 73 years (all more than 65 years) | 100% CT before entry | Hemiparetic ischaemic stroke less than 12 hours since stroke onset |	Rx: ticlopidine 250mg orally 12 hourly | Control: placebo | Duration: 3 weeks | |	Death | Pulmonary embolism (symptomatic) | Recurrent stroke |	Ex: cerebral oedema | FU: 3 weeks |						Unclear risk	B - Unclear |
Clarke 2012	2012	Interventions for post-stroke fatigue	CD007030	10.1002/14651858.CD007030.pub3	Parallel randomised trial | Method of randomisation: block randomisation | Method of concealment: unclear | Blinding: single-blind (participants) | Analysis: available-case analysis |	Location: New Zealand | Setting: stroke clinic or local community | Number of participants: 19 at randomisation, 16 completed study, case-available analysis for 16 participants (62% male, mean age 72 years) | Treatment group: 9 (67% male, mean age 69 years) | Control group: 7 (57% male, mean age 76 years) | Stroke criteria: ischaemic or haemorrhagic stroke, criteria unclear | Time since stroke on…	Treatment intervention: 6 group psychoeducation sessions (targeting alleviating fatigue), 60 minutes weekly | Control intervention: 6 group psychoeducation sessions (general education without targeting fatigue), 60 minutes weekly | Treatment duration: 6 weeks | Delivered by: a clinical psychologist |	Time for fatigue assessment: baseline, during the final treatment session, at 3-month follow-up | Primary outcome: change on scores of FSS | Secondary outcome: VAS-f, CIS-f |	Only people with scores of FSS Ã¢Â‰Â¥ were recruited | Funding: no information available |						High risk	Quote: "This was a single-blind study, the researcher knew which condition the patient had been allocated to, but the patients were not aware. As the patient is not aware of whether they are receiving the experimental condition or the control condition, there should be no placebo effect. However, the researchers could unconsciously treat the patients differently depending on the condition and thu…			Low risk	Quote: "This was a single-blind study, the researcher know which condition the patient had been allocated to, but the patients were not aware."; "Any possible experimenter effects were minimised by ensuring all measures were self-report rather than researcher rated" |
Cott 2002	2002	Rehabilitation for older people in long-term care	CD004294	10.1002/14651858.CD004294.pub2	Design: randomised controlled trial | Duration: 16 weeks | Follow up: none | Method of randomisation: randomly assigned to 1 of 3 groups using a table of random numbers | Concealment of allocation: yes | Outcome assessor blinding: yes, maintained | Group comparability at entry: yes, no significant differences P > 0.05 | Losses to follow up: N = 12 (8.7%), 5 lost from talk-only group and 7 lost fr…	Country: Canada | Setting: 3 long-term care facilities | Randomised = 86 | % Female = 53 | Age: mean: 82 years ± 8 years, range: not reported | Consent: assent accepted | Inclusion criteria: diagnosis of Alzheimer’s disease, MMSE less than 20, MMSE item 8 score of less than 3, ability to walk 5 metres with or without walking aid or supervision | Exclusion criteria: medical: cardiac conditions pre…	Study aim or objective: investigate the effects of a walking/talking programme on communication, ambulation and level of function on people with Alzheimer’s disease | Number of experimental groups: 3 | Group intervention delivery | Session duration: 30 minutes | Number of sessions per week: 5 | Seated: no | Exercise features: walking | Non-exercise features: talking | Walk and talk group: to walk…	Meaures: | Function status: general (London Psychogeriatric Rating Scale), ambulation (2 minute walk test) | Other: communication (functional assessment of communication skills for adults) | Intention-to-treat analyses: no | Attrition: | N = 12 dropped out, 14% | | Compliance: not reported | Key findings: no significant between group differences, no overall intervention benefit | Within-group dif…	Funding: Alzheimer’s Society of Canada |						Unclear risk	B - Unclear |
da Silva Cameirao 2011	2011	Virtual reality for stroke rehabilitation	CD008349	10.1002/14651858.CD008349.pub3	RCT |	Recruited from a subacute rehabilitation unit in Spain | 19 participants: 13 intervention, 6 control | Inclusion criteria: recruited within 3 weeks of first stroke, severe to moderate upper limb impairment, no moderate to severe aphasia, not other cognitive deficits as assessed by the Mini Mental State Examination and aged Ã¢Â‰Â¤ 80 years | Exclusion criteria: none specified | Mean (SD) age: inte…	Virtual reality intervention: Rehabilitation Gaming System (RGS). The main elements of the system are the vision based analysis and tracking system that capture upper limb movements through colour detection, data gloves to capture finger flexion and a virtual environment where an avatar mimics the movements of the user | Control intervention (occupational therapy): occupational therapy with empha…	Outcomes recorded at baseline, weeks 5, 12 and 24 | Upper limb outcomes: Fugl Meyer, Chedoke Arm and Hand Activity Inventory | Activity outcomes: Barthel Index | Other outcomes: participant satisfaction |	Ã¢Â€Â” |				Low risk	Computer-generated program |	Low risk	Managed externally |			Low risk	Blinded to allocation |	High risk	Outliers excluded from the data analysis |	Low risk	All outcomes reported |
da Silva Ribeiro 2015	2015	Virtual reality for stroke rehabilitation	CD008349	10.1002/14651858.CD008349.pub4	RCT |	Recruited from an outpatient setting in Sao Paolo, Brazil | 30 participants: 15 intervention, 15 control | Inclusion criteria: aged 18-60 years with a diagnosis of stroke (based on neurologist assessment) and hemiparesis. Able to ambulate and hold the game controller without assistive devices. Ã¢Â‰Â¥ 6 months post stroke | Exclusion criteria: associated disorders (such as hemineglect or pusher sy…	VR intervention: Nintendo Wii projected onto the wall. After full body stretching for 10 min the participants spent 50 min using the Nintendo Wii. The tennis and hula hoop games were used during the 1st session and soccer and boxing used during the second weekly session. The difficulty level of the games was increased as participants progressed | Control intervention: conventional physiotherapy i…	Outcomes assessed post intervention | Upper limb function and activity: Fugl Meyer | Participation and quality of life: SF36 |					Low risk	Random number allocation (performed online) |	Unclear risk	Used envelopes but unclear if opaque or not |			Low risk	Masked to allocation |	Unclear risk	Unclear |	Unclear risk	Trial register not reported |
Dahl 2008	2008	Constraint-induced movement therapy for upper extremities in people with stroke	CD004433	10.1002/14651858.CD004433.pub3	Block randomisation, other details were not reported | Blinded outcome assessor | No withdrawals | Single centre, inpatients |	Norway | Recruited from the Stroke Unit at Trondheim University Hospital and by announcement at hospitals and rehabilitation institutions in the neighbouring countries | 30 participants: 18 intervention, 12 control | Inclusion criteria: time from onset of stroke > two weeks; score 0 to 2 points before the stroke on the modified Ranking Scale; 10Ã‚Â° of active extension to the metacarpophalangeal …	CIMT versus control | CIMT: personalised ADL task training of the paretic limb, training difficulty was updated with daily progress | Amount of restraint: 90% of waking hours per day | Anatomical region restraint: hand | Control: treatment given according to each patient's need, involving both upper and lower extremity with various occupational and physical therapy approaches | Session duration: …	Measures pre/post treatment and follow-up at 6 months | * Motor function: WMFT * Perceived arm motor function: MAL * ADL measure: FIM2 * Quality of life: SIS | |					Unclear risk	Quote: "Eligible patients were block-randomised into a CIMT group or a control group" |	Low risk	Quote: "Sealed opaque envelopes were used for randomisation and the procedure was carried out by an external office" |	Low risk	Quote: "Two independent and blinded assessors performed the assessments" |	Low risk	Quote: "Two independent and blinded assessors performed the assessments" |
Dalla Libera 2015	2015	Mirror therapy for improving motor function after stroke	CD008449	10.1002/14651858.CD008449.pub3	RCT |	Country: Switzerland | Setting: not stated | Age: adults (age not stated) | Sample size: 10 participants (no dropouts published) | Sex: not stated | Inclusion criteria: 3 months after stroke; severe disability (NIHSS 10 - 14), hand paresis | Exclusion criteria: not stated |	2 arms | 1 and 2: TMS: double-pulse TMS through a figure-eight focal coil for bilateral intracortical inhibition in primary motor at rest and during movement preparation | * Additional MT * No additional therapy1 and 2: 4 weeks, 3 days a week, 15 minutes TMS | 1: additional 15 minutes MT | Date of intervention: not stated |	Outcomes were recorded at baseline and after therapy period | * MRC Scale for Muscle Strength * BRS * FM-UE * FAB * Beck Depression Scale * 10-item Spiegelberger Trait Anger Scale * MoCA * Functional Independence Measure (FIM)	Information based on authors' information and abstract | Funding source: not stated | Declarations of trialistsÃ¢Â€Â™ interests: not stated |				Low risk	Participants were randomly assigned (authors' statement) |	Unclear risk	Not stated |			Unclear risk	Not stated |	Unclear risk	Not stated |
Daly 2005	2005	Electromechanical and robot-assisted arm training for improving activities of daily living, arm function, and arm muscle strength after stroke	CD006876	10.1002/14651858.CD006876.pub4	RCT | Method of randomisation: drawing of tickets from envelopes by a person not involved in or aware of the allocation process | |	Country: USA | Sample size: 13 participants (7 in treatment group, 6 in control group) | Inclusion criteria: > 12 months after stroke, at least grade 1 muscle contraction in wrist extensors, and a score of > 10 on the Fugl-Meyer upper-limb score (0 to 66) | Exclusion criteria: not stated |	2 groups: | * control group trained arms with functional neuromuscular stimulation 5 hours a day, 5 days a week for 12 weeks * experimental group (robotics and motor learning) had the same amount and frequency of treatment, but during 1.5 hours of the daily treatment session participants used the InMotion robot for practising shoulder/elbow movements	Outcomes were recorded at baseline and after 4 weeks and 3 months later | * AMAT * FMA (0 to 66) * the motor control measures of target accuracy, smoothness of movement					Unclear risk	The investigators describe a stratified randomisation, but there is insufficient information about the sequence generation process |	Unclear risk	Insufficient information about the sequence generation process |			Low risk	Author stated that a blinded examiner scored the primary outcome measure from a videotape | | |			Unclear risk	Insufficient information to permit judgement |
Dam 1996b	1996	Pharmacological, psychological and non-invasive brain stimulation interventions for preventing depression after stroke	CD003689	10.1002/14651858.CD003689.pub4	Study design: parallel design | Number of arms: 2 | Experimental arm: maprotiline (tetracyclic agent) | Control arm: matched placebo |	Geographical location: Italy | Setting: unclear | Stroke criteria: ischaemic, unilateral MCA territory stroke. | Method of stroke diagnosis: via clinical signs and CT (100%) | Time since stroke: 1 to 6 months prior to randomisation (average time 3 months) | Inclusion criteria: 1) unable to walk | Exclusion criteria: 1) history of major affective disorders; 2) alcohol abuse; 3) a history or eviden…	Treatment: maprotiline (tetracyclic agent), 150 mg daily | Control: matched placebo | Treatment duration: treatment continued on average 77 +/- 7 days, duration not reported for control group | Follow-up: not reported |	Primary outcomes | * Depression measured using the HDRSSecondary outcomes | * Impairment measured using the Hemispheric Stroke Scale (HSS) * Disability measured using the BI * Leaving the study early * Adverse events * Death	- |				Unclear risk	Quote: "Patients were randomly divided into three groups and treated for 3 months with physical therapy associated with ..." pp. 2 | Comments: method of sequence generation not reported |	Unclear risk	Comments: method of allocation not reported |	Unclear risk	Comments: blinding of participants and personnel was not reported |	Low risk	Quote: "The examining neurologists were blinded to the treatment administered to the patients." pp. 2 |	High risk	Comments: per protocol analyses reported only. 3/35 participants were not included in the analysis |	Unclear risk	Comments: no trial protocol available to compare with the publication |	Low risk	Comments: there was no statistically significant difference between the treatment and control group in baseline demographic characteristics |
David 1982	1982	Speech and language therapy for aphasia following stroke	CD000425	10.1002/14651858.CD000425.pub3	Parallel group RCT | |	Inclusion criteria: aphasia, less than 85% on FCP (x 2), English speaking, at least 3 weeks after stroke | Exclusion criteria: previous SLT, deafness, blindness or confusion preventing participation | Group 1: 65 participants | Group 2: 68 participants | Baseline between-group difference: the conventional SLT group were older |	1. Conventional SLT (30 hours therapy for up to 20 weeks) | 2. Social support and stimulation (30 hours contact for up to 20 weeks) | Conventional SLT: therapist-directed SLT | Social support and stimulation: untrained volunteers received details about participant's aphasia, general support and within-treatment assessment scores. They were not given instruction in SLT techniques |	FCP, Schuell Assessment | Assessed twice at baseline and at 2, 4, 8, 12 weeks and post-treatment (3- and 6-month follow-up) |	UK | Randomisation details provided through personal communication with authors of original review | Dropouts: 82 participants (conventional SLT 34; social support 48) |				Low risk	Random numbers table |	Low risk	Adequate |	Low risk	Outcome assessor not treating therapist |	Low risk	Outcome assessor not treating therapist |	High risk	ITT analysis was not used |	Unclear risk	Statistical data included in the review |	Unclear risk	Sample size calculation not reported | Participants in the social support and stimulation group were younger (mean age 65 years; SD 10.6) than those in the conventional SLT group (mean age 70 years; SD 8.7) |
Dean 2000	2000	Circuit class therapy for improving mobility after stroke	CD007513	10.1002/14651858.CD007513.pub2	RCT | Mobility CCT versus upper limb CCT |	9 participants (Group 1 = 5, Group 2 = 4), mean 1.3 years post-stroke, mean age 62.3 years, able to walk 10 metres independently with or without gait aid |	Group 1: mobility-related CCT | Group 2: upper limb-related CCT |	6mWT, Step Test, TUG, gait speed, peak vertical ground reaction force through affected lower limb during sit-to-stand, laboratory measures of gait kinematics and kinetics |					Low risk	Randomisation by lottery: "drawing two cards, one with subject's name and one with group allocation from two separate boxes" |	Low risk	Cards drawn by a person independent of the study |	High risk	Clinical assessments, with exception of 6mWT, conducted by independent rater; however, this blinding may have been unmasked as the result of this observer inadvertently observing 1 training session |	High risk	Clinical assessments, with exception of 6mWT, conducted by independent rater; however, this blinding may have been unmasked as the result of this observer inadvertently observing 1 training session |	High risk	Missing data balanced across groups (1 in experimental and 2 in control) for transport or unrelated illness reasons, but no intention-to-treat analysis undertaken |	Low risk	All outcome measures reported |	High risk	Very small sample size |
Denes 1996	1996	Speech and language therapy for aphasia following stroke	CD000425	10.1002/14651858.CD000425.pub3	Parallel group RCT | |	Inclusion criteria: global aphasia, left CVA, within first year after stroke, right-handed, native Italian speakers, literate | Exclusion criteria: none listed | Group 1: 8 participants | Group 2: 9 participants | Groups comparable at baseline |	1. Intensive SLT (45- to 60-minute session approximately 5 times weekly for 6 months) | 2. Conventional SLT (45- to 60-minute session approximately 3 times weekly for 6 months) | Intensive SLT: 'conversational approach' more focus on comprehension (e.g. picture-matching to understanding complex scenes, short stories, engaging patient in conversation, retelling personally relevant stories) | Conve…	AAT | Assessed at baseline and 6 months |	Italy | Data from an additional 4 non-randomised participants with global aphasia were also reported. They received no SLT intervention but were assessed at 6-monthly intervals and their scores were used to account for spontaneous recovery. They were not included in this review |				Unclear risk	- |	Unclear risk	- |	Low risk	Outcome assessors blinded | |	Low risk	Outcome assessors blinded | |	Low risk	All randomised participants included in analysis |	Low risk	Statistical data included in the review |	Unclear risk	Sample size calculation not reported | Groups comparable at baseline |
Deniz 2011	2011	Treadmill training and body weight support for walking after stroke	CD002840	10.1002/14651858.CD002840.pub3	RCT | Method of randomisation: not described | Blinding of outcome assessors: yes | Adverse events: not stated | Deaths: none | Drop outs: none | ITT: yes |	Country: Turkey | 20 participants (10 in EXP group, 10 in CTL group) | Ambulatory at study onset: yes | Mean age: 62 years (CTL and EXP groups respectively) | Inclusion criteria: ischaemic or haemorrhagic stroke prior 6 weeks to study enrolment, confirmed by MRI, MMSE score > 21, supported or independent 1-minute free-standing, significant loss of ambulation (FAC < 3) | Exclusion criteria: recurr…	2 arms: | CTL group used general physiotherapy, 5 times per week for 4 weeks (300 minutes a week) | EXP group received BWSTT, 5 times per week for 4 weeks (300 minutes a week) |	Outcomes were recorded at baseline, at the end of the intervention phase and at 3-month follow-up | FAC, Rivermead Motor Evaluation Gross (RMD1) and total gross function (RMD2), Berg Balance Scale, Barthel Index, walking capacity (6-Minute Walk Test), walking speed (10 metre walk), cadence rate, ratios of right-left step length, muscle activity (EMG) |					Unclear risk	Not reported |	Unclear risk	Not reported |			Unclear risk	Not reported |
Dromerick 2000	2000	Constraint-induced movement therapy for upper extremities in people with stroke	CD004433	10.1002/14651858.CD004433.pub3	Randomisation by random number table, other details were not reported | Blinded outcome assessor | Post-treatment withdrawals: 13% | Single centre, inpatients | |	USA | Recruited from the acute stroke and brain injury rehabilitation service | 20 participants: 11 intervention, 9 control | Inclusion criteria: admission to inpatient rehabilitation within 14 days of ischemics stroke; score 1 or 2 on the motor arm item of the NIHSS; preserved cognitive function | Exclusion criteria: no upper extremity injury or conditions that limited use before the stroke | Me…	CIMT versus control | CIMT: ADL and functional tasks with the affected limb | Amount of restraint: at least 6 hours per day | Anatomical region restraint: hand | Control: compensatory techniques for ADL, upper extremity strength, range of motion and traditional positioning | Session duration: 2 hours per day, 5 days per week, 2 weeks for both groups | |	Measures pre/post treatment | * Motor function: ARATMeasures post-treatment only | * ADL measure: BI, FIM					Low risk	Quote: "Subjects were individually randomized into experimental or control groups by using a table of random numbers" |	Unclear risk	No information provided |	Low risk	Quote: "All posttreatment assessments were performed by blinded testers" |	Low risk	Quote: "All posttreatment assessments were performed by blinded testers" |
Dromerick 2009	2009	Constraint-induced movement therapy for upper extremities in people with stroke	CD004433	10.1002/14651858.CD004433.pub3	Randomisation balanced for age, total NIHSS score, ARAT score and days from stroke onset, other details were not reported | Blinded outcome assessor | Follow-up withdrawals: < 4% | Single centre, inpatients |	USA | Recruitment from acute stroke admissions at Barnes-Jewish Hospital in St Louis | 52 participants: 35 intervention, 17 control | Inclusion criteria: cerebrovascular accident within 28 days; score Ã¢Â‰Â¥ 3 on the upper arm item of the MAS, but no necessary movements in the hand | Exclusion criteria: inability to give informed consent; clinically significant fluctuations in mental status withi…	This trial had 3 arms: 2 of the intervention groups performed mCIMT; 1 of the mCIMT groups performed a low intensity treatment (Low mCIMT) and the other group performed a high intensity treatment (High mCIMT) | mCIMT (Low mCIMT versus High mCIMT) versus control | mCIMT: functional activities of basic ADL with shaping approach for both groups | Amount of restraint: Low mCIMT 6 hours per day, High …	Measures pre/post treatment, follow-up at 3 months | * Overall stroke severity: NIHSS * Arm motor function: ARAT * ADL measure: FIM * Quality of life: SIS (only at post-treatment) * Pain at shoulder: Wong-Baker Faces Scale * Depression: Geriatric DepressionÃ¢Â€Â“15 Scale					Unclear risk	Quote: "... we adaptively randomized the group balancing for age, total NIHSS score, pretest ARAT and days from stroke onset" |	Low risk	Quote: "The study clinical team met weekly to assure adherence to protocols" |	Low risk	Quote: "Trained raters performed all blinded evaluations" |	Low risk	Quote: "Trained raters performed all blinded evaluations" |
Du 2005	2005	Pharmacological, psychological, and non-invasive brain stimulation interventions for treating depression after stroke	CD003437	10.1002/14651858.CD003437.pub4	Study design: parallel design | Number of arms: 2 | Treatment arm: rTMS + fluoxetine (SSRI) | Control arm: fluoxetine (SSRI) |	Geographical location: China | Setting: inpatient | Stroke criteria: stroke, types not stated | Method of stroke diagnosis: diagnosis consistent with diagnostic criteria for stroke formulated by the Fourth National Symposium on Cerebrovascular Disease in 1995; confirmation by brain CT or MRI | Time since stroke: not reported | Inclusion criteria: (1) 17-item HDRS score Ã¢Â‰Â¥ 8 points; (2) can si…	Treatment: low-frequency rTMS + 20 mg fluoxetine (SSRI) daily. PatientsÃ¢Â€Â™ bilateral frontal lobes were stimulated with 60% of maximal stimulus intensity, 30 times for each side. Frequency was 0.5 Hz, 1 sequence every day continuous for 5 days as a course, with an interval of 2 days between courses | Control: 20 mg fluoxetine (SSRI) daily | Treatment duration: 4 weeks | Follow-up: none |	Primary outcomes | * Depression measured using 17-item HDRS * Cognitive functioning measured using MMSE * Disability measured using BI					High risk	Comment: drawing lots used to generate randomisation sequence; this method of sequence generation is prone to bias |	Unclear risk	Comment: method of allocation concealment not reported |	High risk	Comment: participants and personnel not blinded to group allocation |	High risk	Comment: outcome assessors not blinded to group allocation |	Low risk	Comment: ITT; no missing data reported |	Unclear risk	Comment: all pre-specified outcomes reported; no trial protocol or registry record available to compare with the publication |	Low risk	Comment: no differences in baseline demographic characteristics between groups |
Duan 2010	2010	Puerarin for ischaemic stroke	CD004955	10.1002/14651858.CD004955.pub3	RCT |	Country: China | 85 participants with acute ischaemic stroke | Randomised within 10 days from stroke onset | T: 43; male 32; female 21; age ranged from 45 to 79 years, mean (64.35 Ã‚Â± 12.04) years | C: 42: male 30; female 12; age ranged from 48 to 80 years, mean (65.64 Ã‚Â± 12.53) years | Setting: hospital |	T: gingko + puerarin 400 mg iv for 14 days | C: gingko |	NPNI at 14 days |	FU: 14 days |				Unclear risk	Insufficient information to permit judgement |	Unclear risk	Insufficient information to permit judgement |	Unclear risk	Insufficient information to permit judgement |	Unclear risk	Insufficient information to permit judgement |	Unclear risk	Insufficient information to permit judgement |	Unclear risk	Insufficient information to permit judgement |	Unclear risk	The publication did not provide enough information to assess whether an important risk of bias existed |
Duke 1986	1986	Anticoagulants for acute ischaemic stroke	CD000024	10.1002/14651858.CD000024.pub4	C = random number list controlled by pharmacy | Doctor, patient, and assessor blind | Exclusions during trial: none | Losses to FU: 3 participants (number in each group unknown) | |	Canada | 225 participants | Mean age 67 years | 63% male | 100% CT before entry | 'Partial stable' non-cardioembolic ischaemic stroke < 48hrs since stroke onset |	Rx: heparin iv (continuous, APTT 50 to 70 seconds) | Control: placebo | Duration: 7 days | Antiplatelet therapy during follow up not reported |	Death but not cause of death | Functional outcome (measured but not reported) | Intracranial haemorrhage (symptomatic) |	Ex: BP > 110 diastolic, coma | FU: 1 year |						Low risk	A - Adequate |
Eames 2005	2005	Interventions for deliberately altering blood pressure in acute stroke	CD000039	10.1002/14651858.CD000039.pub2	Double blind, placebo controlled, parallel group study | Block randomisation (4 per block) |	UK, single centre | 37 participants. T: 18, C: 19 | Age: 68 years | Male: 86% | Inclusion: neuroradiologically diagnosed ischaemic stroke with 24 hour BP > 130/80 mmHg or daytime mean BP > 135/85 mmHg | Enrolment within 96 hours of stroke onset |	T: bendrofluazide 2.5 mg po daily | C: matching placebo | Rx: 7 days |	Casual and non-invasive beat-to-beat arterial BP level, cerebral blood flow velocity, ECG and transcutaneous carbon dioxide levels within 70 Ã¢ÂˆÂ“ 20 hours of cerebral infarction and 7 days later were measured | 24 hour BP monitoring with Spacelabs 90207 and brachial artery BP with validated semi-automatic BP monitor (Omron 711) |	Exclusion: history of previous stroke, dysphagia, symptoms lasting < 24 hours, or presented > 76 hours after symptom onset (to allow for 24 hour BP monitoring to be performed prior to randomisation) |						Low risk	A- Adequate |
ECASS 1995	1995	Thrombolysis for acute ischaemic stroke	CD000213	10.1002/14651858.CD000213.pub3	Double-blind RCT | Sealed drug prepacks (no central telephone randomisation) | Only intention-to-treat data used in this review |	People with acute MCA territory ischaemic stroke who could be randomised and start treatment within 6 hours of symptom onset | Pre-entry CT to exclude cerebral haemorrhage and people whose infarct was already visible; age > 18 years and < 80 years | Excluded: people with mild strokes or whose symptoms were rapidly improving, in coma, BP > 110 diastolic and > 200 systolic; recent trauma or surgery…	Actilyse (recombinant tissue Plasminogen Activator, tPA) 1.1 mg/kg body weight up to a maximum of 100 mg (Boehringer Ingelheim, Germany), or identical-looking placebo i.v. | The first 10% of the total dose was given as a bolus followed by infusion of the remainder over 60 minutes | All anticoagulants and aspirin to be avoided in the first 24 hours (subcutaneous heparin allowed); thereafter, the u…	Primary: BI and mRS scores at 90 days | Secondary: case fatality at 30 days, various combined stroke scores at 90 days, duration of hospital stay | Rankin 2 or worse = disabled on this modified scale: 0 = no symptoms, 6 = dead |	Trial sponsored by Boehringer-Ingelhei | Results presented as ITT analysis and 'Target Population', i.e. after exclusion of protocol violations most of which were due to visibility of early signs of cerebral infarction on the randomisation CT on review by the central CT monitoring committee | In this review, only the ITT data have been used | The published data were supplemented by additional inf…				Unclear risk		Low risk		All outcomes: Unclear risk | All outcomes: Unclear risk	All outcomes: | All outcomes:	All outcomes: Unclear risk | All outcomes: Unclear risk	All outcomes: | All outcomes:	Unclear risk		Unclear risk		Unclear risk
Eggers 2005	2005	Sonothrombolysis for acute ischaemic stroke	CD008348	10.1002/14651858.CD008348.pub3	RCT by coin toss |	15 patients with stroke within 6 hours and MCA occlusion and contraindications for thrombolysis | 3-month follow-up | 2 groups comparable in terms of pre-treatment characteristics |	(1) Target group: 1 hour continuous 2 MHz transcranial colour-doppler ultrasonography | (2) Control group: standard treatment |	Primary outcome: mRS and death after 90 days | Secondary outcome: recanalisation after 1 and 24 hours with TIBI grading; improvement of NIHSS after 1 and 4 days |							Low risk	The person who performed randomisation was not involved in the trial procedures |	All outcomes: Low risk | All outcomes: Low risk	All outcomes: The sonographer who examined the doppler data was blind to treatment group | | All outcomes: No problem |	All outcomes: Low risk | All outcomes: Low risk	All outcomes: The sonographer who examined the doppler data was blind to treatment group | | All outcomes: No problem |	Low risk	No problem |	Low risk	No problem |	Low risk	No apparent problem |
Eggers 2008	2008	Sonothrombolysis for acute ischaemic stroke	CD008348	10.1002/14651858.CD008348.pub3	RCT by coin toss |	37 patients with stroke within 3 hours and MCA main stem occlusion | 1-hour follow-up | 3-month follow-upÃ‚Â (1 patient lost) | 2 groups comparable in terms of pre-treatment characteristics |	(1) Target group: standard iv tPA therapy with 1-hour continuous 1.8 MHz transcranial colour-doppler ultrasonography | (2) Control group: standard iv tPA therapy |	Primary outcome: mRS and BI and death after 90 days | Secondary outcome: recanalisation after 1 hour with TIBI grading; improvement on the NIHSS at days 1 and 4, intracranial haemorrhage |							Low risk	The person who performed randomisation was not involved in the trial procedures |	All outcomes: Low risk | All outcomes: Low risk	All outcomes: Blind offline analysis of doppler data | | All outcomes: No problem |	All outcomes: Low risk | All outcomes: Low risk	All outcomes: Blind offline analysis of doppler data | | All outcomes: No problem |	Low risk	2 patients unavailable for some outcome measures but clear description in the text |	Unclear risk	No reference on this point is explicitly made in the paper |	Unclear risk	It is not possible to give a judgement |
Eich 2004	2004	Treadmill training and body weight support for walking after stroke	CD002840	10.1002/14651858.CD002840.pub3	Parallel-group design | Concealed randomisation of participants to groups by having a person independent of the study asking the participant to draw a sealed opaque envelope from a box (each envelope contained the group allocation and there were 25 EXP and 25 CTL envelopes) | 0% drop outs at the end of treatment and 2% drop outs at the end of the follow-up phase | Outcome assessors were blinded t…	25 participants in the EXP group, and 25 participants in the CTL group | Inclusion criteria: first time supratentorial stroke; less than 6 weeks post stroke; aged 50 to 75 years; scores 50 to 80 on 100-point Barthel Index; able to walk a minimum distance of 12 metres with either intermittent help or stand-by assistance; cardiovascular stable; participation in a 12-week comprehensive rehabilitatio…	Treated as inpatients for 5 x 30-minute sessions per week for 6 weeks | TTBWS (EXP): participants walked on a treadmill with up to 15% of their body weight supported using a harness; the slope and speed of the treadmill were adjusted to achieve a training heart rate | Regular gait training (CTL): tone-inhibiting and gait preparatory manoeuvres and walking practice on the floor and stairs based on…	Assessed at baseline, after treatment phase and 3 months later: | * fast walking speed over 10 metres with or without a gait aid (supervision and personal assistance was provided, if required) * walking endurance - maximum distance walked in 6 minutes without rest stops, the test was terminated if the participant needed to stop and rest, with or without a gait aid (use of supervision and personal…	Method of randomisation and the allocation concealment classification were changed based on correspondence from the trialist |				Low risk	Using sealed envelopes |	Low risk	Using sealed envelopes chosen by an independent person |			Unclear risk	The primary outcomes were not blinded, the secondary outcomes walking ability (Rivermead Motor Assessment scale) and walking quality were blinded |
Elias 1990	1990	Anticoagulants for acute ischaemic stroke	CD000024	10.1002/14651858.CD000024.pub4	C = sealed envelopes (? opaque and sequentially numbered) | Non-blind | Exclusions during trial: none | Losses to FU: 2 in Rx group |	Europe | 30 participants | Mean age 68 years | 57% male | 100% CT before entry | Ischaemic stroke with immobility | Less than 48 hours since stroke onset |	Rx: CY 222 (LMWH) 15,000 anti-Xa units sc 24 hourly | Control: no treatment | Duration: 14 days |	Death plus cause of death | DVT (systematic I-125 scan, venography 50%) | Major extracranial haemorrhage |	Ex: BP > 220/120, coma | FU: 14 days |						Unclear risk	B - Unclear |
Ellis 2005	2005	Information provision for stroke patients and their caregivers	CD001919	10.1002/14651858.CD001919.pub2	Random allocation using a computer-generated random sequence concealed in sequentially numbered opaque sealed envelopes | Blinded outcome assessment | Stated intention-to-treat analysis | 13 patients (6 treatment, 7 control) lost to follow up | 5-month follow up | |	Glasgow, UK | 205 patients at stroke clinic or geriatric day hospital: treatment N = 100; control N = 105; completed final follow up N = 192 | Mean age of patient: treatment 64 years; control 66 years | Sex of patient: male: treatment 54%, control 50% | Inclusion criteria: clinical diagnosis of stroke, TIA or amaurosis fugax commencing in the previous 3 months; 1 or more risk factors from raised …	Treatment: monthly review with Stroke Nurse Specialist for 3 months at which individual given advice on lifestyle changes, the importance of medication compliance and relevance to secondary prevention | Focus: patient | Setting: outpatient consultation | Administration: reviewed by Stroke Nurse Specialist in consultation lasting approximately 30 minutes. Lifestyle issues including diet, exercise …	Primary | (1) Proportion of patients whose risk factors were 'on target ' | Secondary | (1) Survival | (2) Perceived health status | (3) Mood | (4) Satisfaction with stroke services |							Low risk	A - Adequate |
Elshout 2016	2016	Interventions for visual field defects in people with stroke	CD008388	10.1002/14651858.CD008388.pub3	Restitutive intervention versus control, placebo or no intervention | Design: randomised cross-over trial | Stratification: not stated | Randomisation sequence: "For each cohort of 10 patients, numbers (J01Ã¢Â€Â“J40), the training stimuli (FloworPoint), and the order of training rounds [Test (defect) round first or Control (intact) round first] were randomly assigned to a patient number ... The p…	Total study population: 30 patients with post-chiasmatic lesions | Withdrawals: 3 patients dropped out "for personal reasons". They were excluded from analyses. | Method of diagnosing VFD: Goldmann perimetry measurement | Characteristics of population: participant details are listed in Table 2. | Type and severity of visual problems: participant details are listed in Table 3. | Inclusion criteria…	Group 1: defect training (high contrast stimuli offered within the field defect along its border) (n = 15 for first phase, before cross-over) | Intervention type: restitution - high-contrast stimuli in affected hemifield. Materials: "Each patient received a training unit at home to create a controlled training environment.This unit consists of a container, to be placed on a table, with a top cove…	See Table 4 | Perimetry: Humphrey (blinded) and Goldmann perimetry (not blinded because of insufficient staffing) | Reading tests: reading speed |	Supplementary material referred to within published paper, but not accessible via weblink. Requested from authors February 2019 |						Low risk	Patients were included in the order in which they registered on the website. Order of treatment phases was randomly assigned, and allocated to patient number prior to patient registrations. |	High risk	No blinding for Goldmann Perimetry ("because of insufficient staffing"). Humphrey perimetry was blinded. Not stated for reading tests. Unclear who delivered the intervention and whether they were blind to the treatment phase. |	High risk	No blinding for Goldmann Perimetry ("because of insufficient staffing"). Humphrey perimetry was blinded. Not stated for reading tests. Unclear who delivered the intervention and whether they were blind to the treatment phase. |	Unclear risk	No intention-to-treat analysis. 3 dropouts during first phase "for personal reasons", but unclear which treatment group they were in. |			Low risk	No other issues noted |
EMPAR	1996	Marine-derived n-3 fatty acids therapy for stroke	CD012815	10.1002/14651858.CD012815.pub2	RCT; parallel; 2 ÃƒÂ— 2 factorial design | Number of study sites: 4 | Dates: recruitment between June 1990 and June 1993, last follow-up in November 1993 |	Inclusion criteria: a diagnostic coronary angiogram showing at least 1 localised coronary artery stenosis of Ã¢Â‰Â¥ 50% reduction of lumen diameter by visual analysis and age Ã¢Â‰Â¥ 18 years | Exclusion criteria: certain characteristics of the coronary artery disease (culprit lesion in a saphenous bypass graft, at the site of a previously dilated restenosis, or involving the left main coronary ar…	Comparison groups: fish oil versus placebo (participants were subsequently randomised to LMWH) | Intervention: fish oil capsules (maxEPA), each capsule containing 180 mg EPA and 120 mg DHA in the form of a triglyceride, 6 capsules given 3 times daily with meals (total, 5.4 g/day of marine-derived n-3 PUFAs) | Control: identical-appearing capsules of corn oil, 6 capsules given 3 times daily with m…	Primary outcome of study: reduction of PTCA restenosis | Relevant review outcomes measured (in total population): recurrent events (stroke), adverse events | Available outcome data for stroke and/or TIA population only: none | Latest time point of assessment: 18Ã‚Â±2 weeks | Withdrawals or exclusions, n (stroke and/or TIA population only): not available | Study authors' contact status: replied, n…	Dietary information: none provided | Funding: Heart and Stroke Foundation of Ontario and RhÃƒÂ´ne Poulenc Rorer |				Unclear risk	No information about random sequence generation |	Unclear risk	No details about allocation process |	Unclear risk	No information about blinding of participants or staff |	Unclear risk	No details in how outcomes were assessed |	Low risk	Discontinuation of medication was similar across groups |	Unclear risk	Protocol not available |	Unclear risk	Not enough data in some characteristics (standard deviations not provided, percentages given, not actual number of participants). |
EMS Bridging Trial	1999	Thrombolysis (different doses, routes of administration and agents) for acute ischaemic stroke	CD000514	10.1002/14651858.CD000514.pub2	Randomisation - stratified block scheme by clinical centre; | Blind: double, placebo-controlled, intention to treat |	USA, multicentre; 35 patients, upper age 84 years; within 3 hours of CT proven ischaemic stroke; NIHSS >5 |	1. i.v. rt-PA (0.6 mg/kg, 60 mg max, 10% as bolus over 1 min and the rest over 30 minutes) followed immediately by angiography and i.a. rt-PA if clot seen - 1 mg beyond the thrombus, 1 mg into the thrombus then 10 mg/hour infused for 2 hrs max. | 2. i.v. placebo matched in appearance to rt-PA followed by i.a. rt-PA as in group 1. Amount of i.a. rt-PA and duration of i.a. infusion not given |	7 point or more improvement on the NIHSS by 7 - 10 days or NIHSS 0 or 1 at 7 days; life-threatening bleeding; mRS, Barthel, GOS at 90 days; arterial patency at 2 hours as measured with the TIMI scale |	Done from Feb 1995 to March 1996. No heparin or aspirin within 24 hours. |						Unclear risk	B - Unclear |
Faber 2006	2006	Rehabilitation for older people in long-term care	CD004294	10.1002/14651858.CD004294.pub2	Design: cluster randomised controlled trial | Duration: 20 weeks | Follow up: 52 weeks | Method of randomisation: participating homes allocated to one of the two exercise interventions using sealed envelopes | Participants in those homes were then randomly assigned to exercise programme or control using computer generated random numbers | Maximum size of exercise group at each home is 12 and cont…	Country: The Netherlands | Setting: 15 homes for the elderly | Randomised = 278 | % Female = 79 | Age: mean: 84.9 years , range: 63 to 98 years | Consent: fully informed | Inclusion criteria: see exclusion criteria | Exclusion criteria: cognitive: impaired cognition to the extent that they could not process information provided during the testing and exercising; medical: GP judged whether there w…	Study aim or objective: to determine the effects of moderate intensity group-exercise programme on falls, functional performance and disability in older adults, and to investigate the effect of frailty on outcome | Number of experimental groups: 4 | Group intervention delivery | Session duration: 90 minutes | Number of sessions per week: 2 | Seated: no | All participants (including control) requi…	Assessments: | Baseline: assessments made by 2 research physical therapists not involved in any other aspect of the study, demographics, BMI, lifestyle variables, physical status, health status, cognitive status (mini-mental status) | Fraility indicators: (1) unintentional weight loss; (2) weakness; (3) exhaustion; (4) slowness; (5) low physical activity | Outcome measures: | Falls: any event whi…	Funding: not reported, no commercial party had any financial interests | |						Unclear risk	D - Not used |
Fagan 1988 120 mg	1988	Interventions for deliberately altering blood pressure in acute stroke	CD000039	10.1002/14651858.CD000039.pub2	Double blind, placebo controlled | Randomisation technique not stated | Intention-to-treat analysis | FU: no losses |	USA, multi centre | 19 participants, T: 10, C: 9 | Age > 45 years, no genders given | IS diagnosed on history and neurological examination | Enrolment times not given |	T: nimodipine (Miles Pharmaceuticals, USA) 120 mg/day (20 mg 4 hourly) po | C: matching placebo | Rx for 21 days |	Brachial BP before and 30 and 60 minutes after each morning dose for 7 days | BP methodology not stated |	Exclusion: concurrent calcium channel antagonists, antihypertensive agents (other than beta blockers) | Part of a larger unpublished trial to evaluate the safety and efficacy of nimodipine |						High risk	C - Inadequate |
Fan 2001	2001																										Yes
Fan 2006	2006	Physical rehabilitation approaches for the recovery of function and mobility following stroke	CD001920	10.1002/14651858.CD001920.pub3	Study design: RCT | Method of randomisation: "Stratified by the type of stroke, ischaemic or haemorrhagic, into the two groups" |	Number of participants: n = 82 (of whom two in the control group died) | Inclusion criteria: using the 1995 evaluative standard revised by the Fourth [National] Academic Conference of Cerebral Vascular Disease, assessed whether stroke type was ischaemic or haemorrhagic and confirmed by CT scan or MRI, willing to provide informed consent, medically stable within one week, Glasgow Coma Scale score …	(1) Treated group (n = 42) | "Therapists delivering the rehabilitative treatment all underwent the same training. For acute stroke patients, up to one month after stroke, the first phase of treatment was undertaken, mainly carried out in the Department of Neurology ward, and while given conventional medical treatment, these patients were given early bedside rehabilitative treatment after becoming…	Other secondary outcomes: Functional Comprehensive Assessment | Time points when outcomes were assessed: "at recruitment, 1 month after stroke, 3 months after stroke, 6 months after stroke" |	Original study translated from Chinese to English | No data suitable for analysis |				Low risk	Stratified by type of strokeÃ¢Â€Â”ischaemic or haemorrhagic |	Unclear risk	No information given |			Low risk	All outcome assessments undertaken by the same assessor, assessor did not deliver any therapy |	Low risk	Two participants from the control group died. All dropouts were accounted for |			Unclear risk	No information provided |
Fang 2017	2017	Pharmacological, psychological, and non-invasive brain stimulation interventions for treating depression after stroke	CD003437	10.1002/14651858.CD003437.pub4	Study design: parallel design | Number of arms: 2 | Experimental arm: constructive integrative psychosocial intervention (CIPI) | Control arm: standard care |	Geographical location: Singapore | Setting: inpatient | Stroke criteria: ischaemic and haemorrhagic stroke | Method of stroke diagnosis: clinically diagnosed new stroke | Time since stroke: 1 week | Inclusion criteria: (1) had satisfactory mental status MMSE > 23; (2) had clinically diagnosed new stroke within a week; (3) only patients who spoke English or Mandarin | Exclusion criteria: (1) other…	Treatment: CIPI result in a positive construction of experience of illness by patients and significant others. This addresses their cognitions related to living with stroke and related behavioural response to the stroke experience. Key qualities include evidence-supported components of psychosocial-behavioural intervention life review and education | Administered by: not reported | Supervision: n…	Primary outcome | * Depression measured using HADS at 1, 3, and 6 monthsSecondary outcome | * Cognitive functioning measured using MMSE at 1, 3, and 6 months					Low risk	Quote: "it used a randomized control group in an acute stroke unit with pretestÃ¢Â€Â“posttestÃ¢Â€Â¦." | Comment: based on study authors' responses; random number tables used |	High risk	Comment: based on study authors' responses; sealed envelopes used to conceal allocation. This method of allocation concealment can be tampered with |	High risk	Comment: due to the nature of the trial, it was not possible to mask participants, clinicians, and researchers to treatment allocation |	Low risk	Comment: based on study authors' responses: outcome assessors blinded |	High risk	Comment: per protocol analysis reported; 3/23 in treatment group not included in the analysis |	Unclear risk	Comment: all pre-specified outcomes reported; no trial protocol available to compare with the publication |	Unclear risk	Comment: baseline demographic information not reported |
Feng 2002	2002																										Yes
Feng 2004	2004	Selective serotonin reuptake inhibitors (SSRIs) for stroke recovery	CD009286	10.1002/14651858.CD009286.pub2	4 groups: fluoxetine plus usual care, Jieyu Huoxue decoction plus usual care, usual care in people with depression, usual care in people with no depression | We are using data from 'fluoxetine plus usual care' versus 'usual care in people with depression' | Aim: to study the influence of Jieyu Huoxue decoction on rehabilitation of patients with depression after cerebral infarction | Randomisation…	Country: China | Setting: mixed inpatient and outpatient | Stroke criteria: ischaemic stroke within 1 month of stroke onset, clinical diagnosis plus confirmation by imaging. Did not state whether a visible lesion was needed to make a diagnosis | Depression: psychiatric interview using DSM IV, Zung SDS Ã¢Â‰Â¥ 41 | Included those with no previous psychiatric history | 54 patients with post-stroke d…	Treatment: fluoxetine 20 mg daily plus usual stroke care | Control: usual stroke care | Duration of treatment: 60 days | Duration of follow-up (post treatment to study end): 0 weeks |	Zung SDS | ADL - although score not referenced, so not used in analysis | MESSS | Reported side effects in fluoxetine group but not in the control group | Unclear how side effects were collected |	Excluded: previous stroke, previous depression, and severe cardiac, pulmonary, hepatic and renal diseases |				Unclear risk	Method not stated |	Unclear risk	No description |	High risk	No placebo |	High risk	No blinding |	High risk	8 participants dropped out (2 in fluoxetine group, 2 in the depression control group, 1 in the Jieyu Huoxue decoction, 3 in no depression control) |	Unclear risk	No protocol |	Unclear risk	Baseline balanced. Funding source not stated, so categorised as 'unclear risk' |
Feng 2005	2005	Dengzhanhua preparations for acute cerebral infarction	CD005568	10.1002/14651858.CD005568.pub2	RCT, method of randomisation and concealment not stated | Losses to FU: none | Blinding: not stated |	Country: China | 108 patients (acute ischaemic stroke) | 100% CT scan before entry | Comparability: age similar, more males than females | Numbers of severity of stroke not stated | |	T: dengzhanhua 40 ml once a day for 30 days + routine treatment | C: routine treatment |	The proportion of patients with marked neurologic improvement at 30 days |	FU: 30 days | Quality grading: C (high risk of bias) | |						Unclear risk	B - Unclear |
Feng 2012	2012	Swallowing therapy for dysphagia in acute and subacute stroke	CD000323	10.1002/14651858.CD000323.pub3	Randomisation by random numbers table | Blinding unclear | Baseline prognostic factors balanced between treatment groups |	1 centre in China | 122 participants; baseline characteristics similar | Enrolment within 2 weeks to 6 months of stroke onset | Clinical evidence of dysphagia | 2 participants lost to follow-up |	Rx: tongyan spray (n = 60) | C: placebo (n = 60) | Treatment for up to 28 days |	Outcomes: swallow safety and function using the SSA |	Exclusions: consciousness disorder; unstable life sign and accompanied by serious diseases (heart, kidney, etc.), non-compliance with examination and treatment | |				Low risk	Random numbers table |	Low risk	Concealed via sealed envelopes |	All outcomes: Unclear risk | All outcomes: Unclear risk	All outcomes: Blinding unclear | | All outcomes: Blinding unclear |	All outcomes: Unclear risk | All outcomes: Unclear risk	All outcomes: Blinding unclear | | All outcomes: Blinding unclear | |	Low risk	2 participant dropouts (1 from each group) |	Low risk	All outcomes listed reported |	Low risk	None identified |
Feys 1998	1998	Interventions for sensory impairment in the upper limb after stroke	CD006331	10.1002/14651858.CD006331.pub2	Multicenter, single blind RCT with stratification based on level of motor return |	Country: Belgium | Setting: unclear | 100 participants (50 patients in each group) | Age ranged from 38 to 87 years; mean 65.65 years (SD 11.81) | 31 females, 59 males | Inclusion criteria: within 2 to 5 weeks of onset with diagnosis of Ischemic brain injury or intracerebral hemorrhage, obvious motor deficit in the upper limb (Brunnstrom Fugl Meyer Score < 46), ability to sit independently or wit…	Intervention group: 30 minutes 5 days per week for 6 weeks, sessions using the affected arm to push in a rocking chair with assist of an airsplint for support and usual rehabilitation procedures | Control group: experienced rocking in the chair for the same time period and usual rehabilitation procedures |	Pre-, mid-point, and post-intervention assessments with 6 and 12 month follow-up | Brunnstrom Fugl-Meyer test | Action Research Arm Test, | Barthel Index | Sensory function, exteroceptive and proprioceptive, at proximal, medial and distal sections according to Bickerstaff protocol | Ashworth Scale Scores for 7 muscle groups |					Unclear risk	Quote: "A single blind stratified randomized controlled design was used. To obtain comparable groups patients were then stratified according to their initial motor score on the Brunnstrom Fugle-Meyer score. In addition, stratification was applied based on the type of stroke. Within these 4 strata pts were randomly allocated to either an experimental or a control group." | Comment: no information …	Unclear risk	Comment: no information provided about allocation concealment |	Low risk	Quote: "Clinical evaluations were performed by independent assessors who were blinded to group assignment and not involved in the routine treatment of the patients." | Comment: no reporting of therapists or particpant blinding; unlikely to impact outcomes greatly |	Low risk	Quote: "Clinical evaluations were performed by independent assessors who were blinded to group assignment and not involved in the routine treatment of the patients." | Comment: no reporting of therapists or particpant blinding; unlikely to impact outcomes greatly |	Unclear risk	Quote: "A total of 108 patients (out of approximately 1000 considered) entered the trial. Eight patients discontinued the treatment for various reasons. One patient died, another patient had a second stroke and for a third patient, the general medical condition deteriorated to the extent that the treatment was discontinued. In addition, there was 1 patient with a humerus fracture, and 1 with extr…	Low risk	Comment: text and tables include all planned outcome measures |	Low risk	Comment: no other apparent bias noted |
Fields 2008	2008	Staff-led interventions for improving oral hygiene in patients following stroke	CD003864	10.1002/14651858.CD003864.pub2	RCT |	345 (but completed data only available on 200) | Included: admissions to ICU, mechanically ventilated, intubated in hospital for less than 24 hours, no previous diagnosis of pneumonia | Excluded: patients with prior tracheostomies, less than 18 years of age, patients with AIDS secondary to immunocompromised systems, patients that were edentulous | USA, 2005 to 2008 |	(1) OHC + timed toothbrushing in care bundle (nurse education; protocol; OHC assessment every 12 hours; OHC kit). Protocol: brushing of teeth, tongue and hard palate every 8 hours (3 times daily) for at least 1 minute, Toothette on teeth, tongue and hard palate for at least 1 minute; application of moisturiser as required; oral/pharyngeal suction as required | (2) Usual care 'could include daily …	VAP |	Very little detail reported in publication (for example information on baseline groups, numbers randomised to each intervention, other outcome measures collected). Unable to obtain additional unpublished information from authors. RCT terminated early when the intervention group had a VAP rate of 0% over 1000 ventilator days, which was sustained over a 6-month period (while there were 4 VAPs over …				Unclear risk	Randomisation assisted by the Clinical Nursing Research Program of Summa Health Systems and the Biostatistics Department of North Eastern Ohio Universities Colleges of Medicine and Pharmacy |	Unclear risk	Sequentially numbered envelopes (unclear whether they were opaque) containing the randomised worksheets. Envelopes were taken in sequence |	High risk	VAP was collected by infection control nurse who may have been blinded. Nurses carrying out the OHC interventions were not blinded |	High risk	VAP was collected by infection control nurse who may have been blinded. Nurses carrying out the OHC interventions were not blinded |	Unclear risk	345 participants but completed data only available for 200 |			Unclear risk	Trial suspended prior to completion | No, ITT analysis not performed | Yes, sample size calculation was performed requiring a sample of 200 ventilator-dependent patients or 2000 ventilator days | Outcome measures reported prevent inclusion within a meta-analysis | No information given to judge comparability of groups |
Fletcher 1988	1988	Routine or selective carotid artery shunting for carotid endarterectomy (and different methods of monitoring in selective shunting)	CD000190	10.1002/14651858.CD000190.pub3	Method of randomisation: unknown (artery or patient randomised?) | Not blind | Cross-overs: none | Exclusions during trial: none | Loss to follow-up: none |	Australia | 131 participants, 142 operations | EEG/pressure monitoring: 72 operations | Pressure assessment alone: 70 operations | Age: 36 to 70 years, mean 58 years | Sex: 70% male, 30% female | Comparability: age, sex, vascular risk factors similar between 2 groups | More asymptomatic ipsilateral arteries in pressure group: 1% versus 11% | Contralateral artery stenosis unknown |	Treatment: EEG monitoring and carotid stump back pressure assessment; shunt selected if ipsilateral EEG change (loss of voltage/activity) within 3 minutes of clamping and back pressure < 50 mmHg | Control: carotid stump back pressure assessment alone; shunt selected if back pressure < 50 mmHg | All operations under general anaesthetic; unknown patching rate |	Death plus stroke-related death, any stroke (during the operation), ipsilateral stroke, haemorrhage from operation site, nerve palsies, number of shunted artery |	Exclusion: none | Follow-up: duration unknown |				High risk	Quote: "Randomization was dependent on availability of an EEG technician" |	High risk	Not reported |	High risk	Not reported |	High risk	Not reported |	Low risk	No missing data |	High risk	Study authors did not report prespecified outcome |	High risk	Not reported |
Fong 2007	2007	Cognitive rehabilitation for spatial neglect following stroke	CD003586	10.1002/14651858.CD003586.pub3	3-arm RCT | Setting: Hong Kong | |	60 participants | Experimental 1: n = 20; experimental 2: n = 20; control: n = 20 | Number lost to follow-up: immediate post-treatment (day 30) assessments on 19, 20 and 15 respectively | Also lost 5, 0 and 3 respectively to follow-up (day 60) so final analysis of 14, 20 and 12 | Adequacy of matching at baseline? Ã‚Â yes: P values are reported for all demographics and baseline data - there are no…	Experimental 1: voluntary trunk rotation | 1 hour per day, 5 days per week for 30 days = 30 hours, OT present throughout | Each hour composed of 15 minutes ADLs + 45 voluntary trunk rotation with set up equipment (supine, unsupported sitting and in standing frame) reaching with ipsilateral hand into contralateral space and therefore rotating upper body/trunk by 15 to 35 degrees from midline. Used…	Used 3 (some with multiple subtests) at 2 follow-up timepoints (day 30 immediately post-therapy + day 60) | * Full BIT (15 subtests with 2 category scores and an overall score) * Clock drawing task "using the Watson system" * FIM motor subscale (4 subtests with 1 motor subscale score)Ã‚Â Ã‚Â Did not measure serious adverse events, excluded anyone rehospitalised or with deteriorating health |	"Recruitment hypothesis" target both spatial representation and motor intentional deficits of personal and peripersonal space - this is the voluntary rotation plus eye patches | "Inexpensive and easily integrated into use in day-to-day rehabilitation" | Lack of intention-to-treat analysis, no baseline data on those allocated, baseline data on those followed up suggests pre-therapy differences des…						High risk	Personal communication with authors: "we didn't have concealment of allocation of participants from the person who was recruiting" |			Low risk	"Two independent blinded assessors, who were blinded to group membership, were responsible for all repeated measures throughout the duration of the study" |	High risk	Although reasons for post-randomisation exclusions are stated, it would have been preferable if all participants had been included in intention-to-treat analysis |
Forducey 2012	2012	Telerehabilitation services for stroke	CD010255	10.1002/14651858.CD010255.pub3	RCT |	Recruitment details unclear. Study took place in the USA. | Inclusion criteria: first time medical diagnosis of acute stroke, onset of stroke was at 6 or fewer months, Medicare or Blue Cross and Blue Shield insurance coverage, moderate deficits in the areas of self-care, functional mobility, transfers as documented by the Functional Independence Measure, caregiver present to set up telehealth vid…	Telerehabilitation intervention: 12 treatment sessions (6 occupational therapy and 6 physiotherapy) were provided over approximately 6 weeks. Interventions included education, retraining of self-care, functional mobility and posture, home modifications and therapy to improve function in impaired limbs. Communication between therapist and participant occurred via a desktop videophone using standar…	Timing of outcome assessment: baseline and post-intervention | Measures: Functional Independence Measure, SF-12 |					Unclear risk	Not reported |	Unclear risk	Not reported |			Unclear risk	Not reported |	High risk	Lack of detail in reporting the results |	Unclear risk	Not able to access protocol |	High risk	Small sample size |
Frank 2000	2000	Information provision for stroke patients and their caregivers	CD001919	10.1002/14651858.CD001919.pub2	Randomisation using independently prepared envelopes | Outcome assessment not blinded | 2 patients (1 treatment, 1 control) lost to follow up | 1 month follow up |	Fife, UK | 41 stroke patients: treatment N = 20; control N = 21; completed final follow up: N = 39 | Mean age of patient: treatment 64 years; control 64 years | Sex of patient: male: treatment 53%; control 50% | Inclusion criteria: stroke within 24 months of recruitment, fluent in English, not aphasic, not cognitively impaired | Exclusion criteria: none stated |	Treatment: workbook designed to increase perceptions of control by giving information, enhancing coping resources and rehearsing planning and problem-solving skills. Recovery plan developed with researcher. Weekly phone call (over 3-week period). First part of workbook dealt largely with information about stroke, causes, management, and recovery. Additional sections of relevance to the individual…	(1) Functional limitations (1 month) | (2) Mood (1 month) | (3) Perceived control (1 month) |	Validity assessment: no blind outcome assessment, no stated intention-to-treat analysis |						Unclear risk	B - Unclear |
Fregni 2005a	2005	Transcranial direct current stimulation (tDCS) for improving function and activities of daily living in patients after stroke	CD009645	10.1002/14651858.CD009645.pub2	Study design: randomised double-blind sham-controlled cross-over trial | Dropouts: none | Adverse effects: none | Deaths: none | ITT: yes | Country: not clearly stated |	Number of participants: 6 participants with chronic stroke neuroimaging-proofed diagnosis; all were right-handed and all had their strokes at least 12 months before the study | Age: (mean ± SD) 53.7 ± 16.6 years | Gender: 4 women (66%) | Type of stroke: not stated | Time poststroke: 27.1 months (range 12 to 72 months) | Severity: motor strength (mean ± SD) 4.18 ± 0.37; ASS (mean ± SD) 0.83 ± 0.75…	Characteristics: each participant underwent 3 different conditions for 20 minutes, separated by at least 48 hours of rest | * A-tDCS of the lesioned hemisphere's M1 (1 mA). * C-tDCS of the non-lesioned hemisphere's M1 (1 mA). * S-tDCS (electrode montage not stated by the authors).	Outcomes used: duration of JTHFT in seconds | Time point of measurement: at baseline after familiarisation session, during stimulation and directly after stimulation |					Unclear risk	Not described |	Unclear risk	Not described |	Unclear risk	Participants were blinded; blinding of personnel was not described |	Low risk	Quote: "A blinded neuropsychologist—instructed not to communicate with the patient during the task—evaluated patients’ performance" |	Low risk	Objective outcome measures: all participants apparently completed the study. No treatment withdrawals, no losses to follow-up, no trial group changes and no major adverse events were stated |	Low risk	All outcomes stated in the methods section were reported |
Fu 2017	2017	Action observation for upper limb rehabilitation after stroke	CD011887	10.1002/14651858.CD011887.pub2	Randomized clinical trial |	Stroke patients who were hospitalized in Zhejiang Jiaxing Second Hospital Rehabilitation Center between June 2014 and September 2016 were recruited in this study | 70 participants: 35 experimental; 35 control | Inclusion criteria: conformed to cerebral infarction diagnostic criteria formulated by Chinese Society of Neurology, Chinese Medical Association; unilateral hemiplegia; first-episode of ce…	Experimental group: traditional rehabilitation treatment such as Bobath, Brunnstrom, proprioceptive neuromuscular facilitation, and daily activity ability training. In addition participants were requested to watch upper limbs motion video and required to imitate the action in the video. There were 30 actions in the video, including shoulder joint, elbow joint, wrist joints, forearm, and hand move…	Outcomes recorded at baseline and post-intervention | Motor function: FMA and WMFT | Ability of daily living activities: MBI | Movement transmission mechanism: MEP Ã¢Â€Â’ latency and amplitude, CMCT |					Low risk	Random number table |	High risk	Authors did not report if there was allocation concealment, but randomization type classifies the allocation concealment as high risk |	Low risk	There was no blinding of participants and personnel, but this item is not essential for this review |	Low risk	Assessments were made by 2 trained professional therapists and the whole process was recorded. Subsequently, the average score from another 2 trained professional therapists was used for the analyses |	High risk	There were 7 exclusions from the experimental group and 10 from the control group after randomization, which corresponded to more than 10% and may compromise the results. Reasons were not reported |	Low risk	There is no trial registration, but the outcomes are significant, and there is no selective reporting within the study. |	Low risk
Gómez 2014	2014	Caregiver-mediated exercises for improving outcomes after stroke	CD011058	10.1002/14651858.CD011058.pub2	Design: randomised trial of CIMT in addition to usual care with help of a caregiver vs usual care | Study duration: 14 days | Randomisation: simple alternating randomisation | Allocation concealment: no | Blinding: no information about the assessor of the measurements | ITT: not clear: withdrawals were not described. Different numbers were given in the outcome tables. |	Randomised: 60 participants | Withdrawals: not described | Intervention: 30 participants; 20 men and 10 women; mean age 68.03 years (SD 12.43); time since stroke not described | Control: 30 participants; 20 men and 10 women; mean age 68.33 years (SD 12.78); time since stroke not described | Inclusion criteria: 20 grades extension in the wrist and 10 grades extension in metacarpal joints, subacute…	Intervention: CIMT therapy with a restriction of 75% of the non-affected arm with a mitt (4 hours free), forced use of the affected arm: daily 1.5 hours with an occupational therapist, 2 hours and ADL monitored by personnel and family and 2 hours of manual activities proposed by the occupational therapist and supervised by family (for 14 days every day?) | Patients wore the sling for 14 days. Bef…	Included outcomes: Barthel Index, Index of Lawton and Brody (version 8), Purdue Pegboard, Dynamometer Test, Cognitive Mini Mental Examination of Lobo, modified scale of Socio-family Gijon; outcomes that needed clarification: cancellation, Nlesulam | Measurements: baseline and post intervention (14 days?) |	Article in Spanish. No means and SDs for outcome measures were given, included outcomes were not all clear, intervention and timing of measurements needed some clarification. However, contact with the authors was unsuccessful. |				Unclear risk	Randomisation by simply alternating. However, it was not described which method was used. |	Unclear risk	It was not described which randomisation method was used. Therefore, allocation concealment was unknown. |	High risk	Participants and personnel cannot be blind for the intervention. |	Unclear risk	Not described |	Unclear risk	Withdrawals were not described. |	Unclear risk	No trial registry, nothing stated |	Unclear risk	No means and SDs were described. |
Gall 2013	2013	Interventions for visual field defects in people with stroke	CD008388	10.1002/14651858.CD008388.pub3	Restitutive intervention versus control, placebo or no intervention | Design: RCT | Stratification: not stated | Randomisation sequence: not stated | Comparisons: 2 groups | Allocation concealment: not stated | Blinding: stated "blinded" | Power calculation: not stated | Intention-to-treat analysis: not stated | Other recruitment details: not stated | Patient and public involvement: not stated |	Total study population: 29 patients with post-chiasmatic lesions | Withdrawals: not stated | Method of diagnosing VFD: not stated | Characteristics of population: participant details are listed in Table 2. | Type and severity of visual problems: participant details are listed in Table 3. | Inclusion criteria: not stated | Exclusion criteria: not stated | Baseline comparison of treatment groups: n…	Group 1: non-invasive brain stimulation using alternating current stimulation (ACS) (n = 15) | Intervention type: restitution - alternating current stimulation. Materials: not stated. Where can materials be accessed? not stated. Procedures: not stated. Provided by: not stated. Delivery: face-to-face, individual, location unclear (Table 1). Regimen: 10 days. No other details reported. Tailoring: n…	See Table 4 | Perimetric thresholds within areas of residual vision | Subjectively perceived visual functioning/vision-related quality of life (composite score of National Eye Institute Visual Function Questionnaire 39) | Health-related quality of life (Short Form Health Survey SF-12) | Time points when outcomes were assessed: baseline and post-intervention (time point not stated) |	Insufficient information to assess for any confounding variables (abstract) |						Unclear risk	Insufficient information available in the abstract |	Unclear risk	Insufficient information available in the abstract |	Unclear risk	Insufficient information available in the abstract |	Unclear risk	Insufficient information available in the abstract |			Unclear risk	Insufficient information available in the abstract |
Gao 2017a	2017	Pharmacological, psychological, and non-invasive brain stimulation interventions for treating depression after stroke	CD003437	10.1002/14651858.CD003437.pub4	Study design: parallel design | Number of arms: 2 | Treatment arm: citalopram (SSRI) + 'attention control' psychological intervention (group B) | Control arm: placebo + 'attention control' psychological intervention (group A) |	Geographical location: China | Setting: outpatient | Stroke criteria: ischaemic stroke | Method of stroke diagnosis: occurrence of an ischaemic stroke that met the standards of WHO diagnostic criteria. Radiological MRI confirmation of an anatomical infarct observed on diffusion-weighted acute MRI | Time since stroke: not reported | Inclusion criteria: (1) first-ever acute ischaemic stroke; (2) no…	Treatment: patients received active citalopram tablets (SSRI) and participated in similar placebo psychological discussions as group A | Control: patients received placebo tablets and participated in a placebo psychological intervention, 1-hour discussions with non-psychological clinical doctors twice a week for 3 months; discussions focused on inquiries about stroke recovery and changes in daily…	Primary outcomes | * Depression measured using HDRS * Depression measured using Melancholia ScaleSecondary outcomes | * Disability measured using BI	Author contact: emailed study authors to request AE tables with numbers for all groups 23 Octoer 2018 |				Low risk	Quote: "randomization into one of three intervention groups was undertaken by an independent researcher using computer-generated random number sequences" (p. 73) |	High risk	Quote: "... were prepared in advance and placed in consecutively numbered, sealed, opaque envelopes" (p. 73) | Comment: sealed, opaque envelopes can be tampered with |	High risk	Quote: "when patients were enrolled, they were told to participate in drug therapy, talk with doctors, and engage in rehabilitation at the same time. No breaches in blinding were detected during the trial" (p. 74) | "the study therapists were asked not to divulge any treatment information to their patients" (p. 75) | Comment: therapists delivering the intervention were not blinded to group alloca…	High risk	Quote: "the study therapists acted as clinical evaluatorsÃ¢Â€Â¦" (p. 74) |	High risk	Comment: per protocol analysis reported only; 5/91 in control, 6/91 in treatment not included in the analysis |	Unclear risk	Comment: all pre-specified outcomes reported; no trial protocol or registry record available to compare with the publication |	Low risk	Comment: no differences in baseline demographic characteristics between groups |
Gelber 1995	1995	Physical rehabilitation approaches for the recovery of function and mobility following stroke	CD001920	10.1002/14651858.CD001920.pub3	Study design: RCT | Method of randomisation: "patients were randomised to one of two treatment arms" |	Number of participants: n = 27 | Inclusion criteria: pure motor hemiparetic ischaemic stroke, less than one month post stroke; no cognitive, language, visual, sensory or bilateral deficits; no history of stroke and no premorbid use of walking stick |	(1) Neurodevelopmental Technique (NDT) group (n = 15) | "Inhibition of abnormal muscle tone and initiation of normal (good quality) motor movements with progression through developmental sequences prior to advancing to functional activities. Therapy techniques included tone inhibition and weight bearing activities, and encouraged patients to use their affected side. Resistance exercises and use o…	Measures of Independence in ADL: Functional Independence Measure | Measures of voluntary movement: parameters of gait | Other measures: length of stay and inpatient hospital costs; Box and Block test; 9-Hole Peg test | Time points when outcomes were assessed: "All of the outcome measures were evaluated at admission, discharge, six months and at twelve months follow-up" |					Unclear risk	No information provided ("patients were randomised to one of two treatment arms") |	Unclear risk	No information provided |			High risk	Unclear whether the participant was blinded | Therapist was not blinded | The same therapists provided treatment to participants in both treatment groups, creating a possibility of contamination between the groups | Assessor was not blinded |	Unclear risk	Dropouts accounted for | 27/27 completed intervention | 16/27 at follow-up assessments (23/27 for Functional Independence Measure, carried out by telephone) | |			Unclear risk	The nursing staff reinforced any practice of techniques that participants were to carry out outside of their treatment sessions; this difference in nursing care may introduce performance bias |
German-Austrian 1994	1994	Calcium antagonists for acute ischemic stroke	CD001928	10.1002/14651858.CD001928.pub2	Publication status: published | Multicenter placebo-controlled trial | Random sequence generation: unclear | Concealment: unclear | Double-blind | Exclusions during trial: 126 | Losses to follow-up: unclear |	Inclusion criteria: age 40 to 80 years, start within 48 hours, infarcts in anterior circulation (CT-confirmed), no clinical or CT-scan (within 1 week) evidence of non-ischemic disorder, Mathew sum score < 66 | Exclusion criteria: TIA, progressive stroke, vertebrobasilar ischemia, coma, intracerebral bleeding or tumor, SAH, pregnancy, cardiac surgery within last 3 months and severe systemic illnes…	Treatment: oral nimodipine, 30 mg qid, 21 days | Placebo: identical regimen |	Modified Mathew Scale, Barthel Index | Death | Last follow-up: 6 months | Dependency measurement used in review: functional item in Mathew Scale | Missing: 89 patients in active treatment, 83 in placebo group |	Data available from publication, abstracts and Bayer AG, Wuppertal, Germany |				Unclear risk	Not mentioned |	Unclear risk	Not mentioned |	Low risk	Double-blind |	Low risk	Double-blind |	High risk	482 patients included and ITT analysis performed but only 356 patients were eligible for analysis and ITT analysis was not performed for the last 356 patients but reported that there was no significant difference for these 356 patients in both groups |	Unclear risk
Gilbertson 2000	2000	Occupational therapy for adults with problems in activities of daily living after stroke	CD003585	10.1002/14651858.CD003585.pub3	RCT |	UK | Total number of participants randomised: 138 | Median age: 69 years | 45% men | BI score at baseline: intervention group median 17 (IQR 15 -18); control group median 18 (IQR 16 - 19) | Definition of stroke: clinical definition of stroke | Recruitment: participants recruited when discharged from hospital and a date was set | Inclusion criteria: discharged to a private address; willing to coop…	* Domiciliary occupational therapy: provided for a period of six weeks (n = 67). Frequency approximately 1.7 visits per week lasting between 30 to 45 minutes. Client-centred occupational therapy programme. Liaison with other agencies. Occupational therapy provided by a qualified occupational therapist * Routine services: including inpatient multidisciplinary rehabilitation, pre-discharge home vis…	Outcomes were recorded at 7 weeks/6 months | Relevant review outcomes: performance in ADL (measured by BI), performance in EADL (measured by Nottingham Extended Activities of Daily Living); death or deterioration (death or deterioration in BI scores); HRQOL (measured by European Quality of Life Questionnaire: EUROQOL); carer mood (measured by General Health Questionnaire); satisfaction with outpa…	Funding sources/declarations of interest: funding from Chest Heart and Stroke Scotland. Additional support from Glasgow Royal Infirmary NHS Trust and the Chief Scientist Office, Scottish Office, which funded a research training fellowship for 1 author | Study dates: not reported | Note: not explicit that unpaid carers were consented and recruited at baseline. Therefore, we did not perform analysi…				Low risk	"Computer-generated schedule" |	Low risk	"Sequentially-numbered opaque sealed envelopes" |	High risk	Not feasible to blind personnel to group allocation due to nature of intervention |	Unclear risk	Outcomes assessed: | ADL (measured by BI, unclear if completed by outcome assessor by observation, interview or participant-completed questionnaire) | EADL (measured by Nottingham Extended Activities of Daily Living); participant-reported - unclear if interview or self-completed questionnaire | HRQOL (measured by European Quality of Life Questionnaire: EUROQOL); participant-reported - unclear if …	Low risk	At 6 months, primary outcome data (Nottingham Extended Activities of Daily Living) were available for 60/67 of the intervention group. The reasons for attrition (death, unable to complete assessment) reported | At 6 months, primary outcome data were available for 63/71 of the control group. The reasons for attrition (death, unable to complete assessment) reported | Missing outcome data balanced i…	Unclear risk	Clinical trials registration or prospective publication of a protocol not reported in the full text. Insufficient information to permit judgement of 'low risk' or 'high risk' |	Low risk	No other sources of bias identified |
Gimenez 2004	2003	Local versus general anaesthesia for carotid endarterectomy	CD000126	10.1002/14651858.CD000126.pub4	RCT | C: unclear | Blinding: unclear | Cross-over: unclear | Exclusion during trial: unclear | Losses to FU: unclear |	Spain 1999 to 2001 | 93 patients and 93 operations | Age: not indicated | Male proportion: unclear | Comparability: not reported | Indication for surgery: not reported |	LA: not reported | GA: not reported | Patching and antiplatelet Rx: not reported | Indication for shunting: reported |	Blood pressure |	FU: probably hospital discharge | Ex: not reported | Data were extracted only from abstract and we could not contact the authors of this publication |				Unclear risk	Quote: "In a prospective randomised study between 1999 and 2001, 93 patients underwent carotid endarterectomy, 47 under GA and 46 under LRA" |	High risk	Not reported (only abstract available) |	High risk	Patients and surgeons were not blinded to treatment group |	High risk	Not reported (only abstract available) |	High risk	Not reported (only abstract available) |	High risk	No prespecified outcomes were reported |	High risk	Not reported (only abstract available) |
Girvin 1973	1973	Antifibrinolytic therapy for aneurysmal subarachnoid haemorrhage	CD001245	10.1002/14651858.CD001245.pub2	Single-centre study | Random allocation (flip-of-a-coin) | No blind treatment | ITT |	Clinical diagnosis of aneurysmal SAH probably confirmed on angiography | Male:female ratio not described ("in control group were a relatively greater number of female patients") | Age distribution not described | Excluded: SAH > 7 days |	Epsilon amino-caproic acid, dosage probably 24 g per day (6 times 4 g) orally versus control group, duration on average in treatment group 7.7 days versus 5.5 in control group Treatment continued until operation or death |	Outcome: deaths from all causes (at unknown week) | Events: rebleeding: reported, not defined; ischaemia: reported, not defined; hydrocephalus: not reported |	Poor description of study methods, definitions and results |				Low risk	"The cases were randomised on admission, by the flip of a coin" |	Low risk	See above |	High risk	Participants and personnel were not blinded |	Unclear risk	Not described in the text |	Low risk	No missing data |	Low risk	Primary outcome described as "raison d'etre" of the study |	Low risk	None suspected based on study design and outcome |
Green 2002	2002	Interventions for preventing falls in people after stroke	CD008728	10.1002/14651858.CD008728.pub2	A single-masked RCT |	A total of 170 patients with mobility problems more than 1 year after stroke were included in the study |	Intervention group (N = 85): physiotherapy treatment by an established community physiotherapy service as part of their usual work. Patients treated with a problem-solving approach at home or in outpatient centre. A standard maximum contact period of 13 weeks with a minimum of 3 contacts per patient was agreed | Control group (N = 85): no intervention. |	Number of fallers and quality of life |					Low risk	Quote: "Randomisation was achieved by numbered, sealed, opaque envelopes prepared from random number tables ..." (page 200) |	Low risk	Quote: "Randomisation was achieved by numbered, sealed, opaque envelopes prepared from random number tables ..." (page 200) |			High risk	Participants were asked to recall falls themselves |	Low risk	Incomplete outcome data adequately addressed and unlikely to seriously alter the results |	Low risk	All of the studies' prespecified outcomes have been reported in the prespecified way |
Hajek 1993	1993	Non-pharmacological interventions for perceptual disorders following stroke and other adult-acquired, non-progressive brain injury	CD007039	10.1002/14651858.CD007039.pub2	Setting:Ã‚Â rehabilitation hospital | Sites:Ã‚Â 1 | Countries: Canada | Trial design:Ã‚Â parallel (first 10 recruited participants only) | Recruitment dates:Ã‚Â not reported | Duration: 30 months |	Number: 10 randomised, further 10 systematically allocated. Report pools data | Definition of stroke: included radiology (all had CT scan) | Time since stroke: not reported separately for randomised participants; range within 1 to 5 months | Time since start of rehabilitation: not reported separately for randomised participants | Comorbidities affecting disability: not reported | Excluded: previo…	Described adequately to replicate:Ã‚Â no | Broad class: sensory stimulation | Specific nature:Ã‚Â the experimental intervention consisted of Bracy's computerised visuospatial training package, which comprised 7 different visuospatial exercises (paddle ball, fine motor, maze, cube in the box, line orientation I, line orientation II, visual perception test) | The control group received routine reha…	Reported: | * 6-month ADL: no * End of intervention ADL: yes * 6-month perception impairment: no * End of intervention perception impairment: yes * 6-month QoL: no * 6-month effect on carer: no * Discharge destination: no * Adverse events: noSpecified primary outcome(s): no, impairment and activity level measures with no explicit hierarchy. Addressed "large number of test variables" using Dunn-Si…	Only 10 randomised participants.Ã‚Â All results given for 19 completers or 20 allocated participants.Ã‚Â Would need data from authors for inclusion in meta-analyses. Unsuccessful attempts to contact authors |				Unclear risk	Not specified beyond "the first 10 patients were randomly assigned" |	Unclear risk	No information on process |	High risk	Partial: intended blinded assessment of ADL but not of perceptual impairments. Not reported success of blinding |	High risk	Partial: intended blinded assessment of ADL but not of perceptual impairments. Not reported success of blinding |	Low risk	1 discharged prior to outcome assessment. Not clear whether this was one of the first 10 randomised participants |	High risk	Results tabulated only for statistically significant results within test battery |	High risk	Participants 11 to 20 allocated systematically "so as to match the already assigned patients" |
Hammer 2009	2009	Constraint-induced movement therapy for upper extremities in people with stroke	CD004433	10.1002/14651858.CD004433.pub3	Randomisation through marked ballots of paper | Unblinded outcome assessor | Post-treatment withdrawals 13% | Single centre, inpatients and outpatients |	Sweden | Recruited from the departments of rehabilitation medicine, geriatrics, and neurology at a university hospital in central Sweden | 30 participants: 15 intervention, 15 control | Inclusion criteria:cerebrovascular accident between 1 and 6 months; 10Ã‚Â° of active extension in the finger and 20Ã‚Â° in the wrist | Exclusion criteria: no severe cognitive impairment (score of 20 points in the …	mCIMT versus control | mCIMT: conventional rehabilitation consisting of task-oriented activities, facilitation of proximal and distal motor control and improvement of strength and endurance, skilled task training (moving objects, writing or typing) and daily tasks | Amount of restraint: 6 hours per day, 5 days a week | Anatomical region restraint: arm and hand | Control: conventional rehabilitati…	Measures pre/post treatment and follow-up at 1 and 3 months: | * Arm motor function: ARAT * Arm motor impairment: FMA, grip/force * Spasticity: MASh * Dexterity: 16HPT * Everyday arm motor function: MAS * Perceived arm motor function: MAL					Low risk	Quote: "a restricted block randomisation was used. Thirty pieces of paper had been prepared with the letter E (experimental group ...) on 15 of them and the letter K (conventional group ...) on the other 15. A block size of 10 was used (5 "E" plus 5 "K")" |	Low risk	Quote: "The pieces of paper were folded twice, and the first block of 10 was placed in a metal box, while the rest were stored in 2 sealed envelopes with 1 block in each. For each participant in the study, the metal box was shaken, and an arbitrarily chosen staff member drew a piece of paper to determine the group allocation" |	High risk	Quote: " ... the present study had ... lack of blinding" |	High risk	Quote: " ... the present study had ... lack of blinding" |
Han 2004	2004	Acupuncture for dysphagia in acute stroke	CD006076	10.1002/14651858.CD006076.pub2	RCT with parallel design | Sample = 66 | Acupuncture group: 34 participants | Control group: 32 participants | Allocation concealment: sealed, opaque envelope | Blinding: single blind to the assessors | Withdrawal/drop out: none | Follow up: none | ITT analysis: not stated | Treatment duration: once daily x 7 days x 3 periods, at 2-day intervals | |	Age: 41 to 79 years, mean 62.1 years | Males = 41, females = 25 | Inclusion criteria: acute stroke patients (within 30 days after stroke onset) diagnosed by clinical diagnostic criteria plus skull CT scan | Exclusion criteria: patients with critical conditions, reduced consciousness, throat diseases, poor compliance, infections at the acupoints, and minor dysphagia and dysphasia symptoms | Degree…	Both groups received nasogastric feeding plus standard Western medical treatment. The acupuncture group also received scalp acupuncture, neck acupuncture and electroacupuncture. | Acupoints: both sides of the balance areas, both sides of the lower third of the motor areas, both sides of the third speech areas, both sides of the swallowing points and supply-blood points (based on investigators' ex…	Bedside assessment of dysphagia immediately after 3 treatment sessions. | (1) Recovery: the complete resolution of dysphagia and dysarthria, i.e. resumption of normal feeding and normal speech | (2) Markedly improved: nearly complete resolution of dysphagia and dysarthria, i.e. resumption of normal feeding with occasional bucking and normal speech with slight dysarthria | (3) Improved: partial re…	Setting: both inpatients and outpatients were from the Peoples Hospital in Qi County, Henan Province, China | Acupuncture group | * Recovery: 12 participants * Markedly improved: 15 participants * Improved: 6 participants * Ineffective: 1 participant * Deterioration: 0 participantsControl group | * Recovery: 7 participants * Markedly improved: 10 participants * Improved: 12 participants * Ineffec…						Low risk	A - Adequate |
Harris-Love 2005	2005	Simultaneous bilateral training for improving arm function after stroke	CD006432	10.1002/14651858.CD006432.pub2	Randomised cross-over design | Participants each performed 4 trials of 6 reaching tasks in a block randomised order | This study was not designed or presented as a traditional RCT |	32 participants | Inclusion criteria: at least 6 months post-stroke, at least 10Ã‚Â° antigravity shoulder flexion and 20Ã‚Â° of gravity minimised elbow extension, able to produce at least 5 cm of forward translation of the hand on a table without leaning forward, no orthopaedic conditions and/or pain in paretic arm or shoulder |	Each participant performed 4 trials each of unilateral paretic, unilateral non-paretic and bilateral reaching, then 4 trials of 6 reaching tasks (unilateral paretic, unilateral non-paretic, bilateral reaching and 3 bilateral reaching tasks involving different loads added to the non-paretic hand) completed at the fastest possible speed | For all tasks participants were instructed to reach the targ…	Secondary outcome: motor impairment - temporal outcomes: movement time, peak velocity and peak acceleration (movement time selected) |	Data are not available for the first phase only of this study and it is therefore not included in any analyses |						Unclear risk	All participants completed training in each condition |
Hartmann 1987	1987	Extracranial-intracranial arterial bypass surgery for occlusive carotid artery disease	CD005953	10.1002/14651858.CD005953.pub2	Non-random, retrospective |	41 |	EC/IC bypass |	Increased mean rCBF after EC/IC bypass |	Main focus: CBF measurement |						Low risk	A - Adequate |
Hattori 2004	2004	Surgery for primary supratentorial intracerebral haemorrhage	CD000200	10.1002/14651858.CD000200.pub2	Randomisation using sealed opaque envelopes | Blinded outcome evaluation | Intention-to-treat analysis |	242 participants | Age 35 to 85 years (mean 60.5 years) | Onset within 24 hours, Japanese neurological grade 2 & 3 (eyes open only on weak or strong stimuli) | Suspected aneurysms or arteriovenous malformations or bleeding diathesis excluded |	Stereotactic evacuation of haematoma versus conservative treatment |	One-year outcome using: | (1) Modified Rankin scale (0,1, 2 independent & 3, 4, 5 dependent); | (2) British MRC motor power grading |							Low risk	A - Adequate |
He 1998	1998	Acanthopanax for acute ischaemic stroke	CD007032	10.1002/14651858.CD007032.pub2	RCT: random allocation was reported but method of randomisation and concealment not reported | Blinding: not reported | ITT analysis: not reported | Losses to follow up: none |	Inclusion criteria: clinical diagnosis of acute ischaemic stroke (CT scan proven) | Exclusion criteria: not reported | Country: China | 70 participants (36 treatment, 34 control) | Comparability: age, sex, MESSS score and stroke severity similar, more males than females | Stroke severity: | Treatment group: mild - 20 participants; moderate - 10 participants; severe - 6 participants | Control grou…	Treatment: acanthopanax 40 ml once daily plus nimodipine capsule 20 mg three times daily for 14 days | Control: nimodipine capsule 20 mg three times daily for 14 days | Both groups: routine drug therapy |	Number of participants with neurological improvement (MESSS score decrease > 18%) at 14 days |	Follow up: 14 days |				Unclear risk	Random allocation reported but the method of randomisation was not described |	Unclear risk	Method of randomisation and concealment not reported |	Unclear risk	Not reported |	Unclear risk	Not reported |	Unclear risk	Not reported |
He 2005	2005	Selective serotonin reuptake inhibitors (SSRIs) for stroke recovery	CD009286	10.1002/14651858.CD009286.pub2	Parallel design. 3 groups: paroxetine, paroxetine plus psychotherapy, control. We are using paroxetine and control data in this review | Randomisation: "according to age, sex, stroke type, neurological function deficit", and level of depression/anxiety | Allocation concealment: unknown | Blinded: unclear | Analysis: according to treatment group | Drop-outs: none |	Location: China | Setting: inpatient | Stroke criteria: first ever stroke; ischaemic and haemorrhagic, timing: "acute", clinical diagnosis plus confirmation by imaging (though not clear that a stroke lesion had to be present or not) | Mood criteria: meets ICD-10 organic depression and organic anxiety diagnostic criteria on psychiatric interview, HAMD score Ã¢Â‰Â¥ 17 and HAMA score Ã¢Â‰Â¥ 14 | Tre…	Treatment: paroxetine 20 mg plus routine stroke treatment | Control: routine stroke treatment | Duration of treatment: 6 weeks | Duration of follow-up: end of treatment to study end: 0 |	SSS | BI | HAMD | HAMA | TESS | Also reported GI upset and dizziness. They did not list any seizures in the list of AEs, so we are assuming no seizures in either groups | Unclear how side effects were collected |	Exclusion: previous psychiatric disorder, antidepressants and "nerve block agents" in recent 3 months, severe cognitive impairment, aphasia, severe cardiac, hepatic and renal function impairment, allergy to paroxetine, severe suicidal behaviour | The authors mentioned using the SDS and the SAS for evaluation, but they did not report the results of SDS and SAS |				Unclear risk	Method not described |	Unclear risk	Not described |	High risk	No placebo |	Unclear risk	Not described |	Low risk	No drop-outs, analysed according to treatment group |	High risk	No protocol, the authors mentioned using the SDS and the SAS for evaluation but they did not report the results |	Low risk	Balanced baseline. Funded by a local scientific academic fund |
Hewitt 2007	2007	Cognitive rehabilitation for executive dysfunction in adults with stroke or other adult non-progressive acquired brain damage	CD008391	10.1002/14651858.CD008391.pub2	RCT | Participants were randomised according to a predetermined allocation sequence |	30 severe TBI with post-traumatic amnesia of longer than 24 hours, 16-64 years of age, able to understand and read English, 1 year or more since injury | Group 1: n = 15 | Group 2: n = 15 | Executive dysfunction diagnosed by the Hayling and Brixton Tests and the Modified Six Elements Test |	Group 1: general conversation (control) | Group 2: Autobiographical Episodic Memory Cueing Procedure (restorative) | Each group received 30 minutes' intervention |	Everyday Descriptions Task for planning |							Unclear risk	Concealment of allocation was not documented in the study text |	Low risk	The assessor was blinded to group allocation |	Low risk	The assessor was blinded to group allocation |	Low risk	There were no drop-outs as the 1 intervention session and assessments were undertaken during the same session |			Unclear risk	The intervention is very close to the outcome measure with the potential for the equivalent of direct training for outcome measure performance improvement |
Hill 2011	2011	Music interventions for acquired brain injury	CD006787	10.1002/14651858.CD006787.pub3	Quasi-RCT with alternate group allocation | 2-arm parallel-group design |	Participants with chronic stroke and right hemiparesis | Time since onset: mean 3.3 years (SD 2.1) | N assigned to treatment group: 6 | N assigned to control group: 4 | N analysed in treatment group: 5 | N analysed in control group: 3 | Mean age: 60 years (8.74) | Sex: 6 females (60%), 4 males (40%) | Ethnicity: 70% Caucasian (understood to be white). Otherwise not reported | Setting: Not reporte…	2 study groups: | 1. Music intervention group: interactive metronome (IM) intervention. Consisted of occupational therapy treatment with 30 minutes of IM session embedded. Interactive metronome consisted of a computer-based rhythmic and auditory training program. As the computer-generated reference was heard through headphones, the participants attempted to match the rhythmic auditory beat with r…	Upper extremity function (FMA, Arm Motor Ability Test, Box and Block Test, Canadian Occupational Performance Measure). | Quality of life (Stroke Impact Scale 2.0) |					High risk	Quote: "Subjects were enrolled in the study groups by alternating group assignment (i.e. Subject 1 was in the OT group, Subject 2 was in the IM+OT group)" (p729) |	Unclear risk	Allocation is not reported |	Low risk	Blinding of participants was not possible. It was not possible to blind the personnel delivering the interventions. |	Subjective outcomes: Unclear risk | Objective outcomes: Low risk	Subjective outcomes: It is unclear whether the SIS for quality of life involved self reports | | Objective outcomes: Quote: "All outcomes except the COPM were measured by the same blinded rater 1 week before intervention and within 1 week after intervention" (p729) |	High risk	Attrition reported at 20%. 1 participant was lost to follow-up, and 1 withdrew from the study |	Low risk	There are no indications of selective reporting for this study |
Hong 2008	2008	Hyperbaric oxygen therapy for acute ischaemic stroke	CD004954	10.1002/14651858.CD004954.pub3	RCT |	86 young inpatients with ischaemic stroke |	Routine treatment versus routine treatment plus HBOT |	Nerve function deficit score, effectiveness of HBOT and routine therapy |	Abstract only with very little detail and no clear explanation of the results given |				Unclear risk	No details given; "randomly divided into two groups' |	Unclear risk	No details given |	High risk	Blinding appears unlikely |	High risk	Blinding appears unlikely |	Unclear risk	No information in the paper |	Unclear risk	No information in the paper and no protocol available for checking |	Unclear risk	Too little information available |
Hosseini 2003	2003	Surgery for primary supratentorial intracerebral haemorrhage	CD000200	10.1002/14651858.CD000200.pub2	Randomisation method unclear | Blinding of outcome measurement unclear | Intention-to-treat analysis probably done |	37 participants | Age 30 to 73 years (mean 54.9 years), onset with 24 hours, mean Glasgow coma score 8.7 + 2, mean haematoma volume 54.9 ml (range 4 to 120 ml) |	Surgical group: CT-guided stereotactic aspiration using 2.5 mm trocar under general anaesthesia | Medical group: treated medically |	Mortality | Karnofoky's score |	Multicentre |						Unclear risk	B - Unclear |
Hoyer 2012	2012	Treadmill training and body weight support for walking after stroke	CD002840	10.1002/14651858.CD002840.pub3	RCT | Method of randomisation: computer-based | Blinding of outcome assessors: yes | Adverse events: not described | Drop outs: 0 | ITT: not stated by the trialists, probably done because no drop outs were reported |	Country: Norway | 60 participants (30 in EXP group, 30 in CTL group) | Not ambulatory at study onset | Mean age: 52 years (both groups) | Inclusion criteria: admission for a primary rehabilitation stay, mainly < 6 months after onset of stroke, use of wheelchair, dependent on assistance for walking with or without walking aids, medically stable, no neurological or orthopaedic contraindications for…	2 arms: | Traditional gait training or treadmill therapy | In the traditional gait training group intensive gait training (30 minutes) and functional training (30 minutes) daily for minimum of 10 weeks was conducted | In the treadmill therapy participants walked on a motorised, raised treadmill, secured by a harness combined with a suspension system releasing body weight; this group received 30 s…	Outcomes were recorded at baseline and after 4 to 6 weeks and after 10 to 12 weeks | Primary outcomes: walking ability (FAC and EU-walking scale) | Secondary outcomes: walking velocity and steps, walking endurance |					Low risk	60 numbers concealed in envelopes were prepared by an external statistician |	Unclear risk	Not described, probably done because concealed envelopes were used |			Low risk	A pool of 8 experienced assessors blinded to group allocation were involved in testing |
HPS	2004	Interventions in the management of serum lipids for preventing stroke recurrence	CD002091	10.1002/14651858.CD002091.pub2	Parallel group, placebo-controlled trial | 2 x 2 factorial design with antioxidant vitamin supplementation |	20,536 patients (3280 with previous cerebrovascular event) | Country: UK | Study years: 1994 to 2001 | Age: around 40 to 80 years | Inclusion: non-fasting total cholesterol Ã¢Â‰Â¥ 135 mg/dL, substantial 5-year risk from CHD |	Simvastatin (40 mg/d) | Matching placebo |	Stroke | Major cerebrovascular event |	Sub-group analysis of 2 x 2 factorial design trial |						Low risk	A - Adequate |
Hruda 2003	2003	Rehabilitation for older people in long-term care	CD004294	10.1002/14651858.CD004294.pub2	Design: randomised controlled trial | Duration: 10 weeks | Follow up: none | Method of randomisation: randomly assigned using a 1:2 ratio in a lottery format to control group or exercise group | Concealment of allocation: unclear | Outcome assessor blinding: unclear | Group comparability at entry: yes, no significant differences P > 0.05 | Losses to follow up: N = 5 (17%), dropped out due to heal…	Country: Canada | Setting: Long-term care facility | Randomised = 30 | % Female = 80 | Age: mean: approximately 83 years, range: 75 to 94 years | Consent: assent accepted | No participants were currently involved in any physical exercise programme or had any recent exercise history | Inclusion criteria: ability to follow directions, ability to walk across a room (with or without assistive device)…	Study aim or objective: examine the effect of an onsite and simple progressive lower body training programme designed to improve muscle power on functional abilities in frail older adults | Number of experimental groups: 2 | Group intervention delivery | Session duration: 20-60 minutes | Number of sessions per week: 3 | Seated: if necessary | Exercise features: 10 minute warm-up and stretch, stre…	Measures | Biodex multi-joint testing and exercise dynometer used to measure isokinetic knee extension contractions at an angular velocity of 180?/s | Peak torque and average power were calculated by the on-line microsystem inherent to the dynamometer | Eccentric (ecc) and concentric (conc) contractions | To minimise fatigue non-dominant leg used for testing of ecc contractions and the dominant l…	Funding: not reported |						Unclear risk	B - Unclear |
Hu 2002	2002	Selective serotonin reuptake inhibitors (SSRIs) for stroke recovery	CD009286	10.1002/14651858.CD009286.pub2	Parallel design | Aim: to study effect of antidepressants on depressive symptoms and nervous function | Randomisation: stated, but method not described | Allocation concealment: not described | Blinding: not described | Drop-outs: none |	Country: China | Setting: inpatient | Stroke criteria: all pathological stroke types, clinical diagnosis plus confirmation by imaging (though unclear whether a relevant lesion had to be visible), onset of stroke 0.5 to 2 months, no obvious aphasia | Depression: according to CCMD-II-R | Treatment: 42 people, mean age 61.4 Ã‚Â± 3.6 years, 32 men | Control: 30 people, mean age 60 Ã‚Â± 4.8 years, 23 …	Treatment: fluoxetine 20 mg daily | Control: no other antidepressant | Duration of treatment: 8 weeks | Duration of follow-up (end of treatment to study end): 0 |	HAMD | MESSS | However, these data were not usable, as they were reported as proportions above or below "decrement levels" | Reported side effects but unclear how this was done | None left the trial early |	- |				Unclear risk	Randomisation method not described |	Unclear risk	Not described |	High risk	No placebo |	Unclear risk	Not described |	Low risk	No drop-outs |	Unclear risk	No protocol |	Unclear risk	Balanced baseline, no other obvious risks. Source of funding not stated |
Hu 2003	2003	Cognitive rehabilitation for executive dysfunction in adults with stroke or other adult non-progressive acquired brain damage	CD008391	10.1002/14651858.CD008391.pub2	RCT | Randomisation by computer program |	86 inpatients with stroke | Group 1: n = 44 | Group 2: n = 42 |	Group 1: 45-minute session/day, 5 days/week of cognitive rehabilitation including the use of cards, use or practical objects, self programmed computer software and transition to ADL (restorative) | Group 2: medicine, occupational therapy and physiotherapy (restorative) |	Neurobehavioural Cognitive Status Examination for general cognition but with executive function subcomponents, Barthel Index |							Unclear risk	Allocation concealment not documented |	Low risk	Assessor was blinded |	Low risk	Assessor was blinded |	High risk	No data for the 8 participants who dropped out |			High risk	If the cognitive rehabilitation sessions were in addition to standard therapies, the extra intervention may have had the positive effect rather than the content per se |
Hu 2007 isch	2007	Physical rehabilitation approaches for the recovery of function and mobility following stroke	CD001920	10.1002/14651858.CD001920.pub3	Study design: RCT | Method of randomisation: randomisation done after classifying into cerebral infarction group or haemorrhage group |	Number of participants: n = 965 | Inclusion criteria: not stated |	(1) Test group (n = 485 ischaemic only) | "Patients from both groups received the same routine neurological intervention, but the treated group received additional standardised tertiary rehabilitation (STR), with details of training content outlined in references (Research Group 2007)" | Length of intervention period: six months | Number of sessions and length of individual sessions: not stated |…	Measures of motor function: Fugl-Meyer Assessment | Time points when outcomes were assessed: at enrolment, after one month after stroke, after three months after stroke and six months after stroke |	Data analysis conducted by dividing participants by type of stroke. Dropouts not accounted for. Number of participants with data for extraction varied | Original study translated from Chinese to English |				Unclear risk	No information provided |	Unclear risk	No information provided |			Low risk	Outcome assessors did not deliver intervention and were blinded |	High risk	Unaccounted for or unexplained dropouts/lost data |			Unclear risk	No information provided |
Huang 2000	2000																										Yes
Huang 2002	2002	Acupuncture for acute stroke	CD003317	10.1002/14651858.CD003317.pub3	RCT, method of randomization not stated | C: unclear | Blinding: none | ITT analysis: not stated | Losses to FU: unclear |	Country: China | 35 participants (18 men, aged 54 to 74 years) with acute ischemic stroke | Treatment: 20, control: 15 | Ã¢Â‰Â¤ 48 hours from stroke onset | 100% CT scan | Health conditions before stroke: without unconsciousness, peptic ulcer, infective endocarditis, atrial fibrillation, or severe renal dysfunction | Comparability: no significant difference in MESSS score |	Treatment group: 4 to 6 acupoints, pricking blood therapy, once a day for 7 days | Control group: no acupuncture | Both groups: drug therapy including ligustrazine and dextran |	Change in MESSS score at 7 days |	FU: 7 days |				Unclear risk	Insufficient information to permit judgement |	Unclear risk	Insufficient information to permit judgement |	Unclear risk	Insufficient information to permit judgement |	Unclear risk	Insufficient information to permit judgement |	Unclear risk	Insufficient information to permit judgement |	Unclear risk	Insufficient information to permit judgement |	Unclear risk	Insufficient information to permit judgement |
Huang 2005	2005	Dengzhanhua preparations for acute cerebral infarction	CD005568	10.1002/14651858.CD005568.pub2	RCT, method of randomisation and concealment not stated | Losses to FU: none | Blinding: not stated | |	Country: China | 60 patients (acute ischaemic stroke) | 100% CT scan before entry | Comparability: age similar, more males than females | Numbers of severity of stroke: mild - 4 participants in each group; moderate - 13 participants in treatment group,12 participants in control group; severe - 13 participants in treatment group,14 participants in control group | | |	T: dengzhanhua 40 ml once a day for 14 days + routine treatment | C: routine treatment |	The proportion of patients with marked neurologic improvement at 14 days |	FU: 14 days | Quality grading: C (high risk of bias) | |						Unclear risk	B - Unclear |
Huczynski 1988	1988	Vasoactive drugs for acute stroke	CD002839	10.1002/14651858.CD002839	Single centre. Double-blind, placebo controlled. Randomisation technique not stated. PP analysis. 5 lost to FU. Withdrawals: T: 4, C: 1. |	Poland. 30 patients. T: 15, C: 15. Mean age 61 yrs, 16 male and 14 female. Inclusion: ischaemic stroke in the territory of the internal carotid artery. 100% EEG and CSF pre-entry. Enrolment 24 to 72 hrs. |	T: PGI2 (Wellcome, UK, or Chinoin, WRL), daily 6 hour iv infusions at 2.5 to 5 ng/kg/ min. C: glycine solvent. Rx 2 weeks. All patients given low molecular weight dextran |	Death at 4 weeks (neurological impairment assessed using modified Matthew score assessed at baseline, after each infusion 3, 4 and 12 weeks. Barthel and Rankin at 1, 2, 4, 12, 24 and 48 weeks. | |	Ex: heart failure, hyperglycaemia, uraemia, arrhythmia, hyperpyrexia, previous stroke, mild stroke. | |						Unclear risk	B - Unclear |
Hui-Chan 2009	2009	Physical rehabilitation approaches for the recovery of function and mobility following stroke	CD001920	10.1002/14651858.CD001920.pub3	Study design: "single-blinded, randomised, placebo-controlled trial" | Method of randomisation: "subjects were allocated randomly, using a computer program" |	Number of participants: n = 54 (109 in whole studyÃ¢Â€Â”but only 54 in groups relevant to this review: see notes) | Inclusion criteria: "sustained a single stroke more than 1 year previously, were able to walk 10 m unassisted, with or without walking aids, and had a Composite Spasticity Score of Ã¢Â‰Â¥ 10 in their ankle plantarflexors" | Exclusion criteria: "medical comorbidity, e.g. unstable car…	(1) PLBO + TRT group (n = 25) | "received 60 minutes of placebo-TENS from TENS devices with the electrical circuit disconnected inside, followed by 60 minutes of TRT which included six exercises: (i) loading exercise on the affected leg, (ii) stepping up exercise with the affected leg, (iii) stepping down exercise with the unaffected leg, (iv) heel lifts from a dorsiflexed position when standing,…	Measures of postural control and balance: Timed Up and Go (TUG) test | Measures of voluntary movements: gait velocity, Six-Minute Walk test | Measures of tone and spasticity: Composite Spasticity Scale | Other secondary outcome measures: surface electromyography and torque measurements | Time points when outcomes were assessed: "assessor blinded to the treatment allocation assessed the subjects a…	This study also included a TENS group (n = 28) and a TENS + TRT group (n = 27) that we judged not to be relevant to this review, and no data relating to these groups have been extracted |				Low risk	"subjects were allocated randomly, using a computer program" |	Unclear risk	No information provided |			Low risk	"assessor blinded to the treatment allocation assessed the subjects at four time intervals" |	Unclear risk	"Eight (7.3 %) subjects dropped out from the study" (NB: This is eight of the whole study size of 109.) Reasons for, or groups of, dropouts were not reported |			Unclear risk	No information provided |
Hung 2014	2014	Virtual reality for stroke rehabilitation	CD008349	10.1002/14651858.CD008349.pub4	RCT |	Recruited from an outpatient rehabilitation setting in Taiwan | 30 participants: 15 intervention group, 15 control group | Inclusion criteria: stroke with resulting hemiplegia Ã¢Â‰Â¥ 6 months prior to enrolment. Aged > 18 years and had a Berg Balance Scale score < 56. Able to understand verbal instructions and watch a television screen satisfactorily. Able to walk independently with or without a …	VR intervention: Nintendo Wii Fit. 7 games (Table tilt, Ski Slalom, Soccer, Balance Bubble, Penguin Slide, Basic Step and Warrior) were selected. At each session the therapist supervised 2-4 games for participants according to their ability, needs and favourites. A walker was placed in front of the balance board for safety. | Control intervention: weight shift and balance exercises | Sessions wer…	Outcomes assessed post intervention and at 3 months' follow-up | Tetrax Interactive Balance Systems | Timed Up and Go Test | Forward Reach Test | Falls Efficacy Scale International | Adverse events |	Ã¢Â€Â” |				Low risk	Random number table |	Low risk	Sequentially numbered, opaque, sealed envelopes |			Low risk	Blinded to allocation |	Low risk	Low attrition with clear rationale. Used data of actual number contributing |	Unclear risk	No study protocol or trial registration reported |
Huo 2012	2012	Mailuoning for acute ischaemic stroke	CD007028	10.1002/14651858.CD007028.pub3	RCT | Randomisation: method not specified | Allocation concealment: not explicitly stated | Blinding: not stated | Losses to FU: none | |	Country: China | 168 participants who had acute ischaemic stroke within 72 hours; all had brain CT/MRI scan | T: 84 participants, aged 18 to 80 years | C: 84 participants, aged 18 to 80 years |	T: mailuoning 20 ml oral 3 times a day for 15 days + RT | C: RT |	NPNI at 14 days | ADL score at 3-month FU |	FU: 3 months |				High risk	The paper provided insufficient information about the sequence generation process |	High risk	The paper did not describe the method of concealment |	Unclear risk	The paper provided insufficient information to permit judgement |	Unclear risk	The paper provided insufficient information to permit judgement |	Unclear risk	The paper provided insufficient reporting of attrition to permit judgement |	High risk	Results were not reported according to the protocol |	Unclear risk	The paper provided insufficient information to assess whether an important risk of bias existed |
Jang 2005	2005	Virtual reality for stroke rehabilitation	CD008349	10.1002/14651858.CD008349.pub3	RCT |	Study took place in Korea | 10 participants: 5 intervention, 5 control | Inclusion criteria: > 6 months post first stroke, able to move the elbow against gravity | Exclusion criteria: severe spasticity (Modified Ashworth Score of > 2) or tremor. Severe visual and cognitive impairments | Mean (SD) age: intervention group 60 (8) years, control group 54 (12) years | 60% male | Stroke details: 60% is…	Virtual reality intervention: IREX virtual reality system using a video capture system to capture the participant's whole body movement. The participant is able to view their body movements in real time on a screen in front of them immersed in a virtual environment. The games included soccer and moving objects from a conveyor belt and focused on reaching, lifting and grasping | Control interventi…	Outcomes recorded at baseline and post-intervention | Upper limb (arm) function and activity outcomes: Fugl Meyer UE Scale, Manual Function Test | Upper limb (hand) function and activity outcomes: Box and Block Test | Participation restriction and quality of life: Motor Activity Log (amount of use and quality of movement) | Other outcomes: functional MRI (laterality index and activated voxels) |	Ã¢Â€Â” |				Unclear risk	Unclear |	Unclear risk	Unclear |			Unclear risk	Unclear |	Unclear risk	Unclear |	Unclear risk	Unclear |
Jannink 2008	2008	Virtual reality for stroke rehabilitation	CD008349	10.1002/14651858.CD008349.pub3	RCT |	Recruited from a rehabilitation centre in the Netherlands | 10 participants: 5 intervention, 5 control | Inclusion criteria: not reported | Exclusion criteria: not reported | Mean (SD) age: intervention group 62 (3) years, control group 58 (13) years | Timing post stroke: intervention group mean (SD) 89 days (31), control group 112 days (50) |	Virtual reality intervention: the participant sat on an electric scooter with customised interface and completed training in a traffic garden, residential area and a grocery store. The virtual environment was displayed using a head-mounted device as well as a computer display. Training included 50% of the time using the virtual reality simulation program and 50% training in the real world | Contr…	Outcomes recorded at baseline and 5 weeks after training | Other outcome measures: Functional Evaluation Rating Scale, Subjective Experience Questionnaire |	Ã¢Â€Â” |				Unclear risk	Unclear |	Unclear risk	Unclear |			Unclear risk	Unclear |	Unclear risk	Unclear |	Unclear risk	Unclear |
Ji 2014	2014																										Yes
Jiang 2001a	2001	Interventions for treating depression after stroke	CD003437	10.1002/14651858.CD003437.pub3	Parallel design | Method of randomisation: randomised stated, method unclear | Method of concealment: unclear | Blinding: single blind reported | Participants: yes | Investigators: no | Outcome assessors: unclear | Analysis: ITT (no drop outs) |	Location: China | Setting: inpatient | Treatment: 30 (57% male, mean age 62 years, SD 14) | Control: 15 (60% male, mean age 63 years, SD 15) | Stroke criteria: unclear, diagnosis via CT or MRI (100%); stroke 0 to 7 days prior to randomisation | Depression criteria: HDRS > 8 | Other entry criteria: Chinese stroke scale score > 8, can independently complete assessment scale, aged < 80 years, no sev…	Treatment: amitriptyline 50 mg increasing by 25 mg per day to 200 mg daily | Control**: placebo (not matched) two tablets per day | Duration: treatment continued for 6 months |	Depression: change in scores from baseline to end of treatment on HDRS | Additional: adverse events, CSS |							Unclear risk	B - Unclear |
Jin 2002	2002	Repetitive transcranial magnetic stimulation for improving function after stroke	CD008862	10.1002/14651858.CD008862.pub2	S: unclear | C: unclear | B: unclear | Ex: none | Losses to FU: none |	Country: China | 123 participants | Age: rTMS: mean 64.0 Ã‚Â± 7.9 years; control group: 63.5 Ã‚Â± 7.9 years | Sex: 47.2% male | Acute ischaemic stroke (4 hours to 10 days) |	Rx: rTMS was given over the affected hemisphere once a day for 14 days + regular treatment | Control: regular treatment | Duration: 14 days |	Fugl-Meyer score and BI were evaluated at the end of treatment | Adverse events: all the participants tolerated rTMS well without any adverse effects |	Ex: epilepsy, brain trauma, severe heart diseases, GCS < 8 and contraindications to rTMS |				Unclear risk	Not reported |	Unclear risk	Not reported |	Unclear risk	Not reported |	Unclear risk	Not reported |	Low risk	No exclusions after randomisation or losses to follow-up were reported |	Unclear risk	None known |	Unclear risk	None known |
Jorge 2004	2004	Repetitive transcranial magnetic stimulation for improving function after stroke	CD008862	10.1002/14651858.CD008862.pub2	S: unclear | C: unclear | B: participants and assessor blinded | Ex: none | Losses to FU: none |	Country: USA | 20 participants | Age: rTMS:mean 63.1 Ã‚Â± 8.1 years; sham rTMS: 66.5 Ã‚Â± 12.2 years | Sex: 55% male | Poststroke depression who do not respond to antidepressants | |	Rx: receive 10 sessions of active (10 Hz, 110% of the motor threshold, 20 trains of 5 seconds duration) left prefrontal rTMS | Control: sham rTMS with the same parameters was applied with the coil angled away from the head to reproduce the noise of the stimulation as well as some local sensation. | Duration: 14 days |	Hamilton Depression Scale score at 1 week after completing the treatment phase days | Neuropsychological variables at week 4 | Adverse events: transient headaches; local discomfort at the site of the stimulation; an exacerbation of initial insomnia observed in 1 participant |	Ex: severe systemic disease or an ongoing neoplasia, neurodegenerative disorders, patients with clinical evidence of dementia or aphasic patients with severe language comprehension deficits, alcohol or drug abuse during the past 12 months, seizures, major head trauma |				Unclear risk	Not reported |	Unclear risk	Not reported |	Low risk	Participants blinded |	Low risk	Assessor blinded |	Low risk	No exclusions after randomisation or losses to follow-up were reported |	Unclear risk	None known |	Unclear risk	None known |
Kahn 2006	2006	Electromechanical and robot-assisted arm training for improving activities of daily living, arm function, and arm muscle strength after stroke	CD006876	10.1002/14651858.CD006876.pub4	RCT | Method of randomisation: not stated | |	Country: USA | Sample size: 19 participants (10 in treatment group, 9 in control group) | Inclusion criteria: unilateral stroke at least 1 year previously, CMSA 3 to 5 points scale | Exclusion criteria: not stated |	2 groups: | * control group received "free reaching training" that involved unconstrained, unassisted repetitive voluntary reaching in an 8-week therapy programme involving a total of 24 exercise sessions. Each session lasted 45 minutes * treatment group used robot-guided active-assist training with the ARM Guide for the same time and frequency	Outcomes were recorded at baseline and after end of training | * biomechanical examination of the impaired limb with the ARM Guide * CMSA * FMA * Rancho Los Amigos Functional Test for the hemiparetic upper extremity					Unclear risk	Insufficient information about the sequence generation process |	Unclear risk	Insufficient information about the concealment of allocation |			Low risk	By a blinded evaluator |			Unclear risk	Insufficient information to permit judgement |
Kammersgaard 2000	2000	Cooling therapy for acute stroke	CD001247	10.1002/14651858.CD001247.pub2	Cohort study with historical controls | Blinding: none | Losses to follow up: none | Intention to treat: yes |	Patients with a clinical diagnosis of acute ischaemic and haemorrhagic stroke < 12 hours since onset | 73 participants | Mean age (SD) surface cooling 69 years (16 years), control 70 years (10 years) | 55 male (75%) | Stroke type: ischaemic stroke 60%, haemorrhagic stroke 40% | Stroke severity: (SSS) mean (SD) surface cooling 26 (12), control 28 (12) | Body temperature was measured by both tympan…	Surface cooling by using the 'forced air' method, with the Bair Hugger Model 600 Polar Air | Control: none | Duration: 6 hours |	Death or dependency SSS (median) at 6 months | Death at 6 months | Infections | |							High risk	C - Inadequate |
Kang 2009	2009	Virtual reality for stroke rehabilitation	CD008349	10.1002/14651858.CD008349.pub3	RCT |	Study took place in Korea | 16 participants: 8 intervention, 8 control | Inclusion criteria: left hemiplegia after stroke, Mini Mental State Examination score of > 18/30 and Motor Free Visual Perception Test standard score < 109 | Exclusion criteria: significant multiple small lacunar infarct, significantly decreased visual acuity or visual impairment from diabetic retinopathy or senile cataract,…	Virtual reality intervention: participants were seated and participated in visual spatial and motor tasks using their unaffected arm. Software recognised and displayed the movements of the hand through a camera and displayed the images on a computer screen | Control intervention: training using the PSS CogRehab program | Sessions were 30 minutes, 3 times per week for 4 weeks (6 hours total) |	Outcomes recorded at baseline and post-intervention | Cognitive outcome measures: Mini Mental State Examination | Activity limitation outcomes: Modified Barthel Index | Other outcome measures: motor free visual perception test, interest in performing the task |	Ã¢Â€Â” |				Low risk	Random allocation using block randomisation process. Envelopes were shuffled and the participant drew 1 after enrolment |	Unclear risk	Whether the envelopes were opaque is unclear |			Low risk	Blind |	Low risk	There does not appear to be any attrition and all outcome measures appear to be reported in full |	Unclear risk	Unclear - not privy to protocol |
Kang 2012	2012	Swallowing therapy for dysphagia in acute and subacute stroke	CD000323	10.1002/14651858.CD000323.pub3	Method of randomisation unclear | Baseline prognostic factors balanced between treatment groups |	1 centre in Korea | 25 participants; baseline characteristics similar | Enrolment within 6 weeks of stroke onset | Clinical and videofluoroscopic evidence of dysphagia |	Rx: additional exercise programme for dysphagia with thermal-tactile stimulation | C: thermal-tactile stimulation only | Treatment for up to 2 months |	Videofluoroscopy, Functional Oral Intake Scale, transition from tube to oral feeding, incidence of aspiration pneumonia |	Exclusions: previous history of other diseases, which may have caused dysphagia; severe cognitive disorder, such as dementia; inability to carry out videofluoroscopy due to incapability of sitting posture; inability to follow study instructions | |				Unclear risk	Randomisation unclear |	Unclear risk	Blinding unclear |	All outcomes: Unclear risk | All outcomes: Unclear risk	All outcomes: Unclear | | All outcomes: Unclear |	All outcomes: Unclear risk | All outcomes: Unclear risk	All outcomes: Unclear | | All outcomes: Unclear |	Low risk	None reported |	Low risk	All outcomes reported |	Unclear risk	Unclear |
Kaschel 2002	2002	Cognitive rehabilitation for memory deficits after stroke	CD002293	10.1002/14651858.CD002293.pub3	RCT. A-B-A designed trial consisting of: a 4-week no training baseline (A), 10 weeks of training (B), and a 3-month no training follow-up (A) | Multi-centre (7 sites) | Participants assigned at random to pragmatic (control) group (C) or imagery (intervention) group (I) | Outcomes assessed at 4 time points: pre-baseline, baseline, post-intervention, follow-up at 3 months |	Europe | In-patient and out-patient | Mixed diagnoses group with n = 7 stroke patients (n = 21 total sample) | Stroke diagnosed through CT or MRI scan | Memory deficits identified by score of 15 or less on RBMT | At randomisation (n = 7, overall mean age: 46.3 years) | I: n = 4 | Mean age: 51 years | 1 LH, 2 RH, 1 bilateral | C: n = 3 | Mean age: 41.7 years | 1 LH, 1 bilateral, 1 brain stem | Los…	Both groups received 10 weeks of training, comprising of 30 individual sessions (70 to 90 minutes) | I: imagery training. Patients received 2 training periods: (1) learning the skill of generating images rapidly given verbal information - steps included motivation for imagery training, rapid generation of images of objects and generation and retrieval of images of simple actions; (2) transfer to …	Subjective memory measure: Memory Assessment Clinics rating scale (self) | Objective memory measure: RBMT Profile score | Other outcomes assessed: (1) Wechsler Memory Scale (total score), RBMT immediate and delayed story recall, 'Appointments' Everyday Memory Test, Memory Assessment Clinics (family) rating scales, d2 subtest |	Inclusion criteria: either in- or out-patients, referred for the rehabilitation of memory problems, age between 20 and 60 years, brain damage documented by CT or MRI scan, at least 6 months following onset, score equal to or less than 15 on the immediate/delayed story recall test from the RBMT | Exclusion criteria: patients with severe memory problems (RBMT scores of 12 points or less), aphasia, …				Low risk	"They were randomly allocated to one or another of the two experimental groups consecutively as the statistician received their data." Method of random sequence generation not specified |	Low risk	Conducted by statistician |	High risk	Participants and therapists aware of allocation |	Unclear risk	Not stated whether outcome assessor was blind to allocation |	Low risk	1 lost to follow-up |	Unclear risk	No protocol available to support a judgement |	Unclear risk	"We did not want to invest a lot of hours with patients who would cease to participate after a few weeks or whose discharge to other wards was planned." Selection for the study seems highly biased towards participants who were less likely to withdraw |
Kaste 1994/120 mg	1994	Vasoactive drugs for acute stroke	CD002839	10.1002/14651858.CD002839.pub2	Multicentre, double-blind, placebo-controlled | Randomisation used sealed envelopes, stratified by onset of therapy, age and stroke severity | Tablets provided in identical numbered vials | ITT analysis |	Finland, 3 centres | 350 patients: T: 176, C: 174 | Mean age: T: 57 years, C: 58 years | Males: T: 122, C: 113 | Inclusion: acute ischaemic hemispheric stroke | 100% CT | Enrolment within 48 hours |	T: 30 mg nimodipine qid | C: matching placebo | Rx: 21 days |	Neurological evaluation (own score) at baseline, day 1, 7, 21 and months 3 and 12; mobility at 12 months | Functional outcome, Rankin at 3 and 12 months - grades 1 and 2 representing independence were considered good outcome | Primary end points: Rankin at 12 months, neurological scale and death | Used Rankin > 3 for dependence in this review | Rankin scale missing 2 living patients in control an…	Ex: unconsciousness, dysphagia, TIA, dependence in ADL before stroke, brain stem infarction, complicated migraine, pregnancy, renal or hepatic or cardiac failure, severe systemic infection, serious psychiatric disturbance, terminal malignancy | Data from published paper and author |				Low risk	Randomisation used sealed envelopes, stratified by onset of therapy, age and stroke severity |	Low risk	Probably done |	Low risk	Probably done |	Low risk	Probably done |
Kasten 2007	2007	Interventions for visual field defects in patients with stroke	CD008388	10.1002/14651858.CD008388.pub2	RCT | "Patients were assigned randomly to one of 3 groups", method of randomisation not stated. Correspondence with author did not provide any further detail. |	23 patients aged 18 to 75 years with a stable homonymous visual field defect resulting from CNS lesion, of greater than 6 months. Causes of lesions were 14 with vascular disease, stroke, cerebral haemorrhage or ischaemia; 8 with trauma; 1 with inflammation | Visual fields had to have matching deficits of both eyes on monocular perimetry plus structural damage of postchiasmic visual systemÃ‚Â as d…	Group 1 (restitution intervention a): parallel co-stimulation - 2 stimuli presented simultaneously | Group 2 (restitution intervention b): moving co-stimulation - 2 stimuli presented, with 1 nearer the blind area "running" continually between intact and lost field | Group 3 (restitution intervention c): single stimulus | All groups trained for 30 minutes, twice a day for 3 months, Training was pe…	Visal field: high resolution perimetry (number of hits, learning effects, fixation ability, false hits) | Visual field: Tubinger automated perimetry (no of hits, fixation ability) | Eye movements: "Chronos Vision Eye Tracker" | Visual acuity | Subjective visual ability questionnaire | Attention: "Zahlen-Verbindungs Test" of visuo-spatial attention | "Alters-Konzentrationstest" attention test for …	1. This study includes a mixed population of patients and there is no separate data for stroke. | 2. Visual acuity at 40 cm was measured without glasses. |						Unclear risk	Quote "participants were randomly assigned to one of three experimental groups", no further information on method given. Correspondence with the author gave the further detail that while participating the patients did not know which of the treatments were expected to produce effects. |	Unclear risk	Correspondence with the author states that it was a different person performing the tests than the person who gave the training. |	Unclear risk	Correspondence with the author states that it was a different person performing the tests than the person who gave the training. |	High risk	"A total of 5 patients had to be excluded after baseline examinations for one or more of the following reasons: fixation deficits, non-compliance to the training procedure, other treatments that may influence training, illness during the trial". No data are provided for these patients. |			High risk	Population of patients, method of selection and recruitment not clearly described. Could be selection bias? | Researchers may have financial interest in intervention being investigated. Poggel 2004 states " BA Sabel and E Kasten are inventors. BA Sabel is a consultant and shareholder of NovaVision Inc, and has equity in excess of $10,000" |
Katz 1997ii	1997	Speech and language therapy for aphasia following stroke	CD000425	10.1002/14651858.CD000425.pub3	Parallel group RCT | |	Inclusion criteria: single left hemisphere stroke, maximum 85 years, minimum 1 year after stroke, PICA overall between 15th to 90th percentile, premorbidly right-handed, minimum education 8th grade, premorbidly literate in English, vision no worse than 20/100 corrected, hearing no worse than 40 dB unaided, no language treatment 3 months before entry to study, non-institutionalised living environm…	1. Computer-mediated SLT: 3 hours weekly for 26 weeks | 2. Computer-based placebo: 3 hours weekly for 26 weeks | Computer-mediated SLT: computerised language tasks using visual matching and reading comprehension software | Computer-based placebo: computerised cognitive rehabilitation software and arcade-style games, no language stimulation |	PICA, WABAQ | Assessed at baseline, 13 and 26 weeks |	USA | Dropouts: 2 participants (computer-mediated SLT 0; no SLT/computer-based placebo 2) | Across 6 hospitals, 2 community stroke groups across 5 cities |				Low risk	Random numbers table |	Unclear risk	Unclear |	Low risk	Outcomes measured by 1 of 4 SLTs, 95% checked by 2nd SLT with no knowledge of group allocation |	Low risk	Outcomes measured by 1 of 4 SLTs, 95% checked by 2nd SLT with no knowledge of group allocation |	High risk	ITT analysis not used |	Low risk	Statistical data included within the review |	Unclear risk	Groups were comparable at baseline | Sample size calculation not reported |
Keller 2010	2010	Interventions for visual field defects in people with stroke	CD008388	10.1002/14651858.CD008388.pub3	Compensative intervention versus compensative intervention | Design: parallel-group RCT | Stratification: "To achieve a nearly balanced number of patients with quadrantanopia in each group, the assignment of quadrantanopic patients between treatment groups was alternated, resulting in 3 patients in the AVT group and 4 patients in the VST group". | Randomisation sequence: random number algorithm |…	Total study population: 20 with unilateral lesions of the occipital lobe confirmed by MRI. Not all participants had VFD as a result of stroke. 18/20 stroke; 1/20 tumour and 1/20 TBI | Withdrawals: none | Method of diagnosing VFD: Goldmann perimeter examination. Visual field assessment was done using the kinetic method with suprathreshold checks. Measured before and after training. "PreÃ¢Â€Â“post …	Group 1: audiovisual exploration training (AVT) (n = 10) | Intervention type: compensation. Materials: red light-emitting diodes (LEDs), piezoelectric loudspeakers, white-noise generator, laptop computer using a custom-made software for this purpose. Where can materials be accessed? not stated. Procedures: "training sessions were conducted in a dimly illuminated room. The patients sat in chairs 6…	See Table 4 | Visual field: Perimetry - Goldmann kinetic and suprathreshold | Visual exploration test | Reading test | Search task | Evaluation of ADL | Electro-oculography | Time points when outcomes were assessed: before and after treatment | Definitions relevant to outcomes: "Changes in visual fields defects were established by comparing the pretraining visual field with the post-training visu…							High risk	Random number algorithm used to assign participants. However, it was also stated that "To achieve a nearly balanced number of patients with quadrantanopia in each group, the assignment of quadrantanopic patients between treatment groups was alternated, resulting in 3 patients in the AVT group and 4 patients in the VT group". This suggests that allocation was not concealed for these participants. |	Unclear risk	No information was given on blinding of participants, or outcome assessors. It is unlikely that personnel could be blinded. |	Unclear risk	No information was given on blinding of participants, or outcome assessors. It is unlikely that personnel could be blinded. |	Unclear risk	No mention of any dropouts |			Low risk	No other concerns noted |
Kernan 2003	2003	Peroxisome proliferator-activated receptor gamma agonists for preventing recurrent stroke and other vascular events in patients with stroke or transient ischaemic attack	CD010693	10.1002/14651858.CD010693.pub3	A randomised, double-blind, placebo-controlled trial to test the effect of pioglitazone compared with placebo for improving insulin sensitivity among non-diabetic patients with a recent TIA or non-disabling ischaemic stroke |	Non-diabetic men and women aged > 45 years with TIA or non-disabling ischaemic stroke were included. 20 eligible patients from 3 hospitals were randomised as 1:1 into the trial |	Pioglitazone 45 mg per day or placebo was given for 3 months |	Mean proportional changes in insulin sensitivity; mean C-reactive protein concentration; adverse events |	A repeated oral glucose tolerance test was done at the endpoint of the 3-month therapy. The mean age was 66 years among participants assigned to pioglitazone and 67 years among participants assigned to placebo |				Low risk	A master schedule of computer-generated random treatment assignments (placebo or pioglitazone) was stored at the investigational pharmacy at Yale-New Haven hospital |	Low risk	After screening for eligibility, a research associate contacted the investigational pharmacist, who assigned the participant to the next available treatment as specified by the master schedule |	Low risk	Participants were blinded to treatment assignment throughout the study |	Low risk	Research staff and investigators were blinded to treatment assignment throughout the study |	Low risk	No participant permanently discontinued the treatment |	Low risk	All pre-specified outcomes were reported |	Low risk	No other bias was found |
Khedr 2005a	2005	Repetitive transcranial magnetic stimulation for improving function after stroke	CD008862	10.1002/14651858.CD008862.pub2	S:unclear | C: unclear | Participant and assessor blinded | Ex: none | Losses to FU: none |	Country: Egypt | 52 participants | Age: rTMS:mean 53.5 Ã‚Â± 9.5 years; sham rTMS: 52.2 Ã‚Â± 8.2 years | Sex: 69.2% male | Acute ischaemic stroke (middle cerebral artery) | 100% CT before entry | |	Rx: rTMS consisted of 10 x 10-second trains of 3 Hz stimulation with 50 seconds between each train | Control: sham rTMS with the same parameters was applied with the coil angled away from the head to reproduce the noise of the stimulation as well as some local sensation | Duration: 10 days |	Activities of daily life: BI at 10 days | Scandinavian Stroke Scale at 10 days | Adverse events: occasional headache |	Ex: unstable cardiac dysrhythmia, and previous administration of tranquilliser, severe aphasia, anosognosia, or cognitive deficit |				Unclear risk	Not reported |	Unclear risk	Not reported |	Low risk	Participants blinded |	Low risk	Assessor blinded |	Low risk	No exclusions after randomisation or losses to follow-up were reported |	Unclear risk	None known |	Unclear risk	None known |
Khedr 2009a	2009	Repetitive transcranial magnetic stimulation for improving function after stroke	CD008862	10.1002/14651858.CD008862.pub2	S: unclear | C: closed envelope | B: participants and assessor blinded | Ex: none | Losses to FU: none |	Country: Egypt | 36 participants | Age: mean 57.9 Ã‚Â± 11.0 years | Sex: 52.8% male | Acute ischaemic stroke of middle cerebral artery territory (7 to 20 days) |	Rx: Group 1: participants received real rTMS with 1 Hz continuous, for 15 minutes at 100% of RMT over the unaffected hemisphere with total 900 pulses | Group 2: participants received real rTMS with 3 Hz, 10 seconds, 30 trains, inter-train interval 2 seconds with total 900 pulses at 130% of RMT over the affected hemisphere | Control: sham rTMS with the same parameters as Group 2 but rTMS was appli…	Hand grip | NIHSS | BI | Pegboard Tasks Score | Keyboard Tapping Score | All outcomes were evaluated at the end of treatment and 3 months | Adverse events: All the participants tolerated rTMS well without any adverse effects. |	Ex: extensive infarction, severe flaccid hemiplegia, unstable cardiac dysrhythmia, epilepsy, previous administration of tranquilliser, severe aphasia, ansognosia or cognitive deficit and contraindications to rTMS |				Unclear risk	Not reported |	Low risk	Closed envelope |	Low risk	Participants blinded |	Low risk	Assessor blinded |	Unclear risk	No exclusions after randomisation or losses to follow-up were reported |	Unclear risk	None known |	Unclear risk	None known |
Kikuchi 1994	1994	Thrombolysis (different doses, routes of administration and agents) for acute ischaemic stroke	CD000514	10.1002/14651858.CD000514.pub2	Sequentially numbered identical containers | Blinding: double | Lost to follow up: 1 in treatment group, 1 in control group |	Japan | 132 patients | 74% < 70 yrs, 58 % male | Cerebral embolism | 100% pre-entry CT | Time since stroke: < 6 hours | Comparability of groups: age, sex, severity and associated diseases similar |	H: rt-PA (duteplase, SM 9527) 30 MIU IV infusion for 1 hr | L: rt-PA (duteplase, SM 9527) 20 MIU IV infusion for 1 hr | Drugs which might have interactions with thrombolysis were not allowed within 7 days of treatment period, but could be used thereafter |	Neurological impairment scale at 4 weeks | Disability (BI) at 4 weeks | Global improvement rating scale | Death | Intracranial haemorrhage | |	Ex Crit: severe stroke, bleeding tendency, pregnancy, severe high blood pressure | Follow up: 4 weeks |						Unclear risk	B - Unclear |
Kim 2005	2005	Music interventions for acquired brain injury	CD006787	10.1002/14651858.CD006787.pub3	RCT | Cross-over trial with 3 groups |	Participants with stroke: 8 with severe hemiplegia, 2 with mild hemiplegia | Time since onset: approximately 3 years | N randomised: 10 | N analysed: 10 | Mean age: not reported, age range: 61 to 73 years | Sex: 9 female (90%), 1 male (10%) | Ethnicity: 100% South Korean | Setting: Daycare centre for seniors | Country: South Korea |	3 study groups: | 1. Music intervention group: listening to recorded songs with lyrics | 2. Music intervention group: listening to karaoke accompaniment without lyrics during upper extremities exercises | 3. Control group: no music during upper extremities exercises | Number of sessions: 8 sessions in total on a weekly basis | Length of sessions: not reported |	Pain (Likert scale). No post-test means or change scores were reported; only F statistic and significance level. |	The author informed us that she no longer had access to the raw data, therefore we could obtain no means or SD. We did not include extracted data from this study in our review as no other included studies examined pain as an outcome. |				Low risk	Computer-generated list of random numbers |	Low risk	All participants underwent the 3 conditions in random order |	Low risk	It was not possible to blind the participants or professionals delivering the intervention |	Subjective outcomes: High risk | Objective outcomes: Low risk	Subjective outcomes: Self report measures were used for subjective outcomes | | Objective outcomes: No objective outcomes were used in this study |	High risk	4 participants (28.5%) withdrew due to health condition or frequent absences (personal communication with author) |	Low risk	There are no indications of selective reporting for this study |
Kim 2008	2008	Constraint-induced movement therapy for upper extremities in people with stroke	CD004433	10.1002/14651858.CD004433.pub3	Randomisation details were not reported | Blinding of outcome assessor not reported | Post-treatment withdrawals: 23% | Single centre, outpatients |	Republic of Korea | Participant recruitment information not provided | 17 participants: 9 intervention, 8 control | Inclusion criteria: cerebrovascular accident > 12 months; mild weakness of the affected upper limb (key muscle can move against some resistance) some fine motor ability of the affected hand | Exclusion criteria: balance problems, severe visual impairments, cognitive deficits and aph…	Forced use versus control | Forced use: no exercises | Amount of restraint: 5 hours day, 7 days per week | Anatomical region restraint: hand | Control: no exercises | Total duration of treatment: 8 weeks |	Measures pre/post treatment | * Arm motor function: MFT * Dexterity: Purdue Pegboard Test * Perceived arm motor function: MAL					Unclear risk	Quote: "patients were randomly assigned to either the control group or the CIMT group" |	Unclear risk	Information not reported |	Unclear risk	Information not reported |	Unclear risk	Information not reported |
Kim 2012a	2012	Virtual reality for stroke rehabilitation	CD008349	10.1002/14651858.CD008349.pub4	RCT |	Recruited from an inpatient setting in Korea | 20 participants: 10 intervention, 10 control | Inclusion criteria: > 6 months post diagnosis of stroke. Score of Ã¢Â‰Â¥ 19/30 on the MMSE. Able to maintain upright posture without any assistance | Exclusion criteria: orthopaedic surgery, history of arthritis, hand or upper limb pain, epilepsy, psychiatric illnesses | Mean age: not reported | Timing p…	VR intervention: Nintendo Wii Sports (boxing and tennis) | Control intervention: no intervention | Sessions were 30 min, 3 times/week for 3 weeks |	Outcomes recorded at baseline and post intervention | Gait outcomes: postural assessment scale | Global motor function outcomes: modified Motor Assessment Scale | Activity limitation outcomes: Functional Independence Measure |	Ã¢Â€Â” |				Unclear risk	Not reported |	Unclear risk	Not reported |			Unclear risk	Not reported |	Unclear risk	Not reported in adequate detail to make judgement |	Unclear risk	No access to protocol |
Kim 2012b	2012	Music interventions for acquired brain injury	CD006787	10.1002/14651858.CD006787.pub3	RCT | 2-arm parallel-group design |	Participants with hemiplegic stroke | Diagnosis: 14 infarction (70%), 6 haemorrhage (30%) | Time since onset: mean 15.5 months | N randomised to treatment group: 10 | N randomised to control group: 10 | N analysed in treatment group: 10 | N analysed in control group: 10 | Mean age: 64.85 years | Sex: not reported | Ethnicity: not reported | Setting: outpatient | Country: South Korea |	2 study groups: | 1. Music intervention group: Auditory stimulation with metronome beat. Quote: "over the ground gait training with a metronome beat" (p775) | 2. Control group: Quote: "over the ground gait training" (p775) | Number of sessions: 18 in total, 3 sessions per week for 6 weeks | Length of sessions: 10 minutes |	Gait velocity (km/h); stride length (affected side) (cm); stride length (unaffected side) (cm); stride length asymmetry ratio; single-support-time asymmetry; ratio; affected side single support time; non-affected side single support time m/s. Pre- and post-scores were used |					Unclear risk	Contradictory reporting of randomisation procedures. Quote: "At the time of enrolment, the subjects were randomly assigned to the experimental or control groups by a computerized random-number generator supervised by an independent researcher" (p776) | Quote: "The limitations of this study were the lack of randomization" (p777) |	Unclear risk	Quote: "the subjects were randomly assigned to the experimental or control groups by a computerized random-number generator supervised by an independent researcher" (p776) | |	Low risk	It is not possible to blind participants receiving RAS or to blind the personnel involved in delivering RAS |	Subjective outcomes: Low risk | Objective outcomes: Unclear risk	Subjective outcomes: No subjective outcomes were included in this study | | Objective outcomes: Blinding of the outcome assessors for the objective outcomes was not reported |	Unclear risk	Attrition not reported. Attempts to contact authors were unsuccessful |	Low risk	There are no indications of selective reporting for this study |
Kim 2012i	2012	Swallowing therapy for dysphagia in acute and subacute stroke	CD000323	10.1002/14651858.CD000323.pub3	Method of randomisation unclear | Blinding unclear | (High frequency data set vs control) |	1 centre in Korea | 30 participants with acute brain injury; baseline characteristics similar | Clinical and videofluoroscopic evidence of dysphagia |	Rx 1: high-frequency (5 Hz) rTMS (n = 10) | Rx 2: low-frequency (1 Hz) rTMS (n = 10) | (Using high frequency data set) | C: sham stimulation. (n = 10); control = 5 | Treatment for 2 weeks |	Functional Dysphagia Scale and Penetration Aspiration Scale |	Exclusions: prior diagnosis of another neurological disease, unstable medical condition, severe cognitive impairment, severe aphasia, history of seizure | |				Unclear risk	Method of randomisation unclear |	Unclear risk	Unclear |	All outcomes: Unclear risk | All outcomes: Unclear risk	All outcomes: Unclear | | All outcomes: Unclear |	All outcomes: Unclear risk | All outcomes: Unclear risk	All outcomes: Unclear | | All outcomes: Unclear |	Low risk	None lost to follow-up |	Low risk	All outcomes reported |	Low risk	None identified |
Kim 2014	2014	Mirror therapy for improving motor function after stroke	CD008449	10.1002/14651858.CD008449.pub3	RCT |	Country: Republic of Korea | Setting: university hospital | Age: adults (mean age: 55.8 years) | Sample size: 27 (14 in experimental group, 13 in control group, 4 dropouts) | Sex: 9 women, 14 men | Inclusion criteria: onset of stroke within 6 months, MMSE > 21, FMA upper extremity score < 44, Brunnstrom recovery stage 1 - 4, absence of orthopaedic disease in the upper extremity, no visual percept…	2 arms | 1 and 2: usual rehabilitation treatment | * Additional MT and FES: participants observed their unaffected upper limb in a mirror while performing extension of wrist and fingers to lift the hand from an FES switch, at the same time attempt to extend affected hand supported by electrical stimulation (20 Hz), pulse rate 300 ÃŽÂ¼s, individual intensity for muscle contraction and complete ext…	Outcomes were recorded and reported at baseline (t1), after 4 weeks of treatment (t2) | * FM-UE motor (0 - 66 points) * Brunnstrom recovery stages * BBT * MFT	Funding source: Sahmyook University | Declarations of trialistsÃ¢Â€Â™ interests: not stated |				Low risk	Participants were randomly assigned by computer-generated random sequence |	Unclear risk	Not stated |			Low risk	Outcome assessors were blinded to group allocation |	Unclear risk	Not stated |
Kim 2015a	2015	Mirror therapy for improving motor function after stroke	CD008449	10.1002/14651858.CD008449.pub3	RCT |	Country: Republic of Korea | Setting: inpatient rehabilitation centre | Age: adults (mean age: 57.7 years) | Sample size: 33 participants (20 in 2 experimental groups, 9 in control group; 4 dropouts) | Sex: 9 women, 20 men | Inclusion criteria: onset of stroke > 6 months, MMSE > 25, absence of cognitive problems, BRS 1 Ã¢Â€Â“ 4, and the ability to understand the purpose of the study | Exclusion c…	3 arms | 1, 2 and 3: conventional rehabilitation programme | * Additional MT with BF-FES: EMG placed to wrist extensor and brachial muscle of the upper extremity of the less affected side, FES electrode placed to wrist extensor of the affected side, input signal for EMG sensor sampled at 256 Hz, 5 s of electrical stimulation of the affected side after exceeding EMG threshold, MT with physiologica…	Outcomes were recorded at baseline and after 4 weeks of therapy | * Muscle strength with hand-held dynamometer (wrist flexion and extension, elbow flexion and extension) * ROM (wrist flexion and extension, elbow flexion and extension) * mAS of wrist flexion, elbow flexion and extension * Palmar grasp strength (electrodynamometer) * BBT * JTHFT * FIM * SSQOL	Funding source: not stated | Declarations of trialistsÃ¢Â€Â™ interests: not stated |				Low risk	Participants were randomly assigned by computer-generated random-number sequence |	Unclear risk	Not stated |			Unclear risk	Not stated |	High risk	Dropouts not analysed |
Kim 2016	2016	Mirror therapy for improving motor function after stroke	CD008449	10.1002/14651858.CD008449.pub3	RCT |	Country: Republic of Korea | Setting: outpatient hospital | Age: adults (mean age: 49.1 years) | Sample size: 25 participants (12 in experimental group, 13 in control group, no dropouts published) | Sex: 9 women, 16 men | Inclusion criteria: hemiplegia due to stroke, stroke > 6 months. MMSE > 24, understanding the procedure and purpose of the study, volunteer participation in the study | Exclusio…	2 arms | * MT: included reaching, grasping, manipulation, towel-folding, table-wiping, sponge-squeezing, pegboard, card-turnover, and typing with the unaffected limb while watching the mirror * Conventional exercises: arm bicycling, peg-board exercise, skateboard-supported exercises on a tabletop, donut on base putty kneading, double curved arch, bimanual placing cone, block-stacking, graded pinc…	Outcomes were recorded at baseline and after 4 weeks of therapy | * FM-UE * ARAT * BBT * FIM	Funding source: not stated | Declarations of trialistsÃ¢Â€Â™ interests: not stated |				Low risk	Participants were randomly assigned by dice with odd and even numbers |	Low risk	Allocation by throwing dice after inclusion in the study |			Low risk	Assessors were blinded to group allocation |	Unclear risk	Insufficient information, no drop-outs |
Kim 2016a	2016	Action observation for upper limb rehabilitation after stroke	CD011887	10.1002/14651858.CD011887.pub2	Randomized clinical trial |	Methods of recruitment were not reported by authors | 22 participants: 11 action observation training group; 11 task-oriented training group | Inclusion criteria: aged between 18 and 70 years with a first-time ischemic or hemorrhagic stroke; stroke experienced more than 1 month and less than 6 months before the study; sufficient cognition to participate in the study: a MMSE scores of 24 or higher…	Action observation training group participants watched video tasks for 9 minutes, had a 1-minute break to organize their thoughts and practiced the task-oriented training for 30 minutes | Task-oriented training group participants performed tasks based on ADLs for 30 minutes, without watching the video | Action observation training group sessions were 40 minutes and task-oriented training group se…	Outcomes recorded after and before intervention | Upper limb function: upper extremity part of the FMA and BBT | Activities of Daily Living: MBI | Spasticity: MAS |					Low risk	A computer-generated random number was used to allocate participants |	Low risk	Authors did not report if there was allocation concealment, but randomization type classifies the allocation concealment as low risk |	Low risk	No blinding, but the outcome is not likely to be influenced by lack of blinding |	Low risk	The evaluator was not aware of the treatment allocation |	Low risk	There was no exclusion of participants after randomization |	Low risk	There is no trial registration, but the outcomes are significant, and there is no selective reporting within the study |	Low risk
Kirton 2007	2007	Repetitive transcranial magnetic stimulation for improving function after stroke	CD008862	10.1002/14651858.CD008862.pub2	S: hospital identification number | C: unclear | B: participants and assessor blinded | Ex: none | Losses to FU: none |	Country: Canada | 10 participants | Age: 13.25 years (7-21 years) | Sex: 60% male | Chronic hemiparesis in subcortical paediatric stroke (mean time post stroke 6.33 Ã‚Â± 3.56 years) |	Rx: low frequency rTMS over contralesional motor cortex once per day for 8 days. The TMS coil was held in standard position, parallel to the motor cortex with the handle of the coil pointed backwards at 45Ã‚Â° relative to midline | Parameters: intensity that was 100% of the rest motor threshold on the non-lesioned side; frequency of 1 Hz; and duration of 20 minutes (1200 stimuli) | Control: same …	Melbourne Assessment of Upper Extremity Function | Grip strength | Purdue Peg Board Test | Halstead-Reitan finger tapping | Adverse events: no serious adverse events were reported. 2 participants had single episodes of neurocardiogenic syncope with their initial exposure to TMS |	Ex: neonatal; seizures for more than 1 month post stroke; a movement disorder; current use of drugs that potentially alter cortical excitability; or a disease state with ongoing risk of recurrent stroke (e.g. moyamoya or sickle cell disease) |				Low risk	The participant whose hospital identification number had the lowest final digit (or lowest penultimate digit, if the final digits of the two participants were the same) was assigned to rTMS treatment, the other to sham |	Unclear risk	Not reported |	Low risk	Participants blinded |	Low risk	Assessor blinded |	Low risk	No exclusions after randomisation or losses to follow-up were reported |	Unclear risk	None known |	Unclear risk	None known |
Kobayashi 1997	1997																										Yes
Koennecke 2001	2001	Cooling therapy for acute stroke	CD001247	10.1002/14651858.CD001247.pub2	Randomised, method not stated | Placebo-controlled trial | Blinding: double blind | Losses to follow up: none | Intention to treat: unknown |	Patients with a clinical diagnosis of acute ischaemic stroke | 44 participants | Mean age (SD) paracetamol 69 years (13 years), placebo 68 years (15 years) | 42 male (56%) | Stroke severity: (NIHSS) paracetamol 8.8 (5.6), placebo 8.8 (5.4) | Body temperature was measured using a tympanic thermometer |	Paracetamol 1g, 4 times daily | Control: placebo | Duration: 5 days |	Death or dependency (mRS Ã¢Â‰Â¥ 3) at 1 month | Death at 1 month | Infections | Other side effects |							Unclear risk	B - unclear |
Kosak 2000	2000	Treadmill training and body weight support for walking after stroke	CD002840	10.1002/14651858.CD002840.pub3	Parallel-group design | Participants randomised to groups using a random number table | Concealed allocation to groups by a person independent of the study | 5% drop outs at the end of the treatment phase | Blinding of outcome assessors to group allocation |	22 participants in the EXP group and 34 participants in the CTL group | Inclusion criteria: no prior stroke; independent with ambulation prior to stroke; no active angina pectoris or orthostatic hypertension; free of other neurologic or orthopaedic disorders that might preclude walking; FIM walking subscore less than or equal to 3 (indicating at least moderate assistance is required for ambulatio…	Treated as inpatients for 5 x 45-minute sessions per week for an average of 12.5 (SD 4.7) total treatment sessions | Treadmill training with body weight support (EXP): participants walked on a treadmill and were provided with manual guidance for weight shifting, leg advancement and foot placement | Aggressive bracing assisted walking (CTL): participants walked with the assistance of knee-ankle co…	Assessed at baseline and after treatment phase: | * preferred walking speed over a 2-minute test period (participants allowed to use gait aids and personal assistance, if required) * walking endurance - the distance walked at a preferred speed until the participant indicated fatigue or they exhibited fatigue-related deterioration in gait (participants allowed to use gait aids and personal assista…	Rating of concealed allocation and the allocation concealment classification were changed based on correspondence from the trialist |				Low risk	Random number table |	Low risk	Concealed allocation to groups by a person independent of the study |			High risk	Not described |
Krawczyk 2012	2012	Constraint-induced movement therapy for upper extremities in people with stroke	CD004433	10.1002/14651858.CD004433.pub3	Randomisation by computer, stratified by age, gender, affected side of the body, time between the onset of stroke and the beginning of the study and severity of the arm motor deficit | Blinded outcome assessor | Follow-up withdrawals: 19% | Single centre, inpatients |	Poland | Recruited stroke patients consecutively admitted to the inpatient neurorehabilitation unit in the Institute of Psychiatry and Neurology Hospital | 47 participants: 24 intervention, 23 control | Inclusion criteria: cerebrovascular accident more than 6 weeks before starting the study, presence of a motor deficit in the arm as assessed with the RMAAS | Exclusion criteria: permanent use of t…	mCIMT versus control | mCIMT: task-oriented training MAL activities applied with shaping | Amount of restraint: 5 hours per day | Anatomical region restraint: arm plus hand | Control: task-oriented training MAL activities applied with shaping | Session duration: 6 hours per day, 5 days a week for 3 weeks each group |	Measures pre/post treatment and follow-up at 1 year | * Arm motor function: RMAAS * Perceived arm motor function: MAL					Low risk	Quote: "patients were randomly allocated by a computer program" |	Unclear risk	Information not reported |	Low risk	Quote: "A trained investigator who was blinded to the study group Ã¢Â€Â¦ carried out all three clinical assessments" |	Low risk	Quote: "A trained investigator who was blinded to the study group Ã¢Â€Â¦ carried out all three clinical assessments" |
Krieger 2001	2001	Cooling therapy for acute stroke	CD001247	10.1002/14651858.CD001247.pub2	Eligible patients screened during the study period who were not enrolled served as concurrent controls | Blinding: none | Losses to follow up: none | Intention to treat: unknown |	Patients with a clinical diagnosis of acute ischaemic middle cerebral artery territory stroke | Eligible for intravenous thrombolysis or intra-arterial thrombolysis/thrombectomy and the initiation of moderate hypothermia within 5 hours of symptom onset (for patients treated with intravenous thrombolysis) or 8 hours after symptom onset (for patients treated with intra-arterial thrombolysis) | Mean…	Cooling blanket (Aquamatic K-Thermia EC600); ice water and whole body alcohol rubs were applied concurrently | Control: none | Duration: 12 to 72 hours |	Body temperature | Death or dependency (mRS Ã¢Â‰Â¥ 3) at 3 months | Death at 3 months | Intracranial/extracranial haemorrhage/haemorrhagic transformation of infarction | Infections | Other side effects: cardiac arrhythmias and hypotension | |							High risk	C - Inadequate |
Kuk 2016	2016	Action observation for upper limb rehabilitation after stroke	CD011887	10.1002/14651858.CD011887.pub2	Randomized clinical trial |	Methods of recruitment were not reported by authors | 22 participants: 11 experimental group, 11 control group | Inclusion criteria: > 6 months since stroke onset, no other neurological and orthopedic impairments, no cognitive impairment (> 24 points in MMSE Ã¢Â€Â’ Korean version) and ability to grasp a small cube (2.5 cm ÃƒÂ— 2.5 cm ÃƒÂ— 2.5 cm). | Exclusion criteria: there were no exclusion cri…	Experimental group participants observed the action of placing wooden blocks from 1 side of the box to another for 1 minute followed by performing the same motor task for 3 minutes | Control group participants observed landscapes for 1 minute followed by performing motor task of placing wooden blocks from 1 box to another for 3 minutes | 5 sessions with 10-minute rest intervals between the sessio…	Outcomes recorded at baseline and post-intervention | Hand dexterity: BBT |	- |				Low risk	Random allocation was generated by flipping a coin |	Unclear risk	Authors did not report if there was allocation concealment |	Low risk	No blinding, but the outcome is not likely to be influenced by lack of blinding |	Unclear risk	Authors did not report if there was blinding of outcome assessment |	Low risk	There was 1 exclusion for each group after randomization; however, it was less than 10% of the sample, which did not compromise the results |	Low risk	The study protocol is not available but it is clear that the published reports include all expected outcomes, including those that were pre-specified |	Low risk
Kumar 2013	2013	Mirror therapy for improving motor function after stroke	CD008449	10.1002/14651858.CD008449.pub3	RCT |	Country: India | Setting: not stated | Age: adults (mean age: 57.3 years) | Sample size: 30 (15 in each group, no dropouts) | Sex: 8 women, 22 men | Inclusion criteria: 1st stroke (ischaemic or haemorrhagic), unilateral stroke with hemiparesis, Brunnstrom recovery stage 2 - 4, age > 25 years, ambulatory before stroke, able to understand simple verbal instructions | Exclusion criteria: severe cogn…	2 arms | 1 and 2: conventional physical therapy and | * MT: MT for the lower extremity, self-selected speed, under supervision * Control group: no additional therapy1 and 2: 40 - 45 minutes/day for 10 days conventional physical therapy | 1: twice daily for 15 minutes for 10 days | Date of intervention: not stated |	Outcomes were recorded at baseline, after 5 and 10 days | * FM-LE (0 - 34 points)	Unpublished data | Funding source: not stated | Declarations of trialistsÃ¢Â€Â™ interests: not stated |				Unclear risk	Participants were randomly allocated (authors' statement) |	Unclear risk	Not stated |			Unclear risk	Not stated |	Unclear risk	Not stated |
Kurzepa 2008	2007	Statins for acute ischemic stroke	CD007551	10.1002/14651858.CD007551.pub2	RCT, parallel design |	24 patients with ischemic stroke, no patients with TIA were included |	Simvastatin versus no treatment | Simvastatin was administered within 24 hours of symptoms onset for 10 days, at a dosage of 40 mg without loading dose |	At 3 months: mortality |					Unclear risk	Quote 'Patients were randomly assigned into two groups'. No additional information has been provided |	Unclear risk	Quote 'Patients were randomly assigned into two groups'. No additional information has been provided |	High risk	Control group did not receive any treatment. No information on outcome assessment has been provided |	High risk	Control group did not receive any treatment. No information on outcome assessment has been provided |	Low risk	All patients have completed follow-up |			Unclear risk	Methods have been briefly described |
Kwakkel 1999a	1999	Repetitive task training for improving functional ability after stroke	CD006073	10.1002/14651858.CD006073.pub3	See Kwakkel 1999 |			| |	| |				Low risk	See Kwakkel 1999 |	Unclear risk	See Kwakkel 1999 |			High risk	See Kwakkel 1999 |	Low risk	See Kwakkel 1999 |	Unclear risk	See Kwakkel 1999 |
Kwiecinski 1995	1995	Anticoagulants for acute ischaemic stroke	CD000024	10.1002/14651858.CD000024.pub4	C = unknown | Blinding not stated | Exclusions during trial: unknown | Losses to FU: unknown |	Poland | 120 participants | Mean age 57 years | 65% male | 100% CT before entry | Enrolled less than 48 hours after ischaemic stroke |	Rx: fraxiparin (LMWH) | 0.6 ml 12 hourly for one week, then 0.3ml 12 hourly for one week | Control: placebo | Duration: 14 days |	Death | Functional outcome | Intracerebral haemorrhage (symptomatic CT) | Symptomatic DVT and PE during treatment period |	Ex: > 65 years, comatose, severe comorbidity, uncontrolled hypertension | FU: 3 months |						Unclear risk	B - Unclear |
Kwon 2015	2015	Interventions for dysarthria due to stroke and other adult-acquired, non-progressive brain injury	CD002088	10.1002/14651858.CD002088.pub3	Study design: RCT: single centre, prospective, randomised, double-blind, sham stimulation-controlled trial | Study duration: June 2013 to April 2015 |	Inclusion criteria | * Setting: Department of Rehabilitation Medicine * Country: Korea * Health status: first-ever unilateral middle cerebral artery infarction * Number: 25 post-stroke patients were therefore recruited and randomised into the 2 study groups. A final total of 20 of these participants completed the study * Age (mean, SD): intervention: 69.4 Ã‚Â± 11.8; attention control: 68.8 Ã‚Â± 9…	Treatment group | * Intervention: * this procedure was carried out as part of the intervention to establish motor-evoked potentials. To determine the resting motor threshold and stimulation area, motor-evoked potentials were recorded from the orbicularis oris muscles on each participant's non-affected side using transcranial magnetic stimulation. Focal transcranial magnetic stimulation was applie…	Outcomes used in this review. No primary outcome identified | * Urimal Test of Articulation and phonology (U-TAP) * Alternative motion rates (AMR) * Sequential motion rates (SMR) * Maximal phonation time (MPT)Dysarthria was evaluated by a single skilled speech therapist who was blind to the study protocol before and after the rTMS sessions | These 4 measures were carried out prior to and immediat…	Funding source: not known | We were unsuccessful in contacting the first author of the study for further information |				Unclear risk	Randomisation using a random numbers table; odd numbers went to the repetitive transcranial magnetic stimulation group and even numbers went to the sham stimulation group although it does not specify if this was equal randomisation. Insufficient information available |	Unclear risk	No description of what method was used to ensure allocation concealment so this indicates a potential risk in the absence of further information |			Unclear risk	Study reports the outcome assessor was blinded to protocol but insufficient detail as to how this was ensured; it may have been easy to break this blinding process |	High risk	5 participants were randomised to treatment groups but then failed to complete the treatment. These participants and their data were withdrawn from all the analysis and no consideration evident as to how this missing data was dealt with |	Unclear risk	In the absence of a protocol this remains unclear |
Ladurner 2005	2005	Cerebrolysin for acute ischaemic stroke	CD007026	10.1002/14651858.CD007026.pub2	Multicentre, randomised, double-blind controlled trial | 25 participants (17%) were lost to follow up | Mean duration of follow-up: 90 days |	146 participants randomised, 121 evaluated | Inclusion criteria: men and women with their first acute ischaemic stroke with clinical symptoms of middle cerebral artery area, aged 45 to 85 years, admitted to hospital and started on medication within 24 hours after stroke onset, with a Glasgow Coma Score > 10 and a Canadian Neurological Scale score between 4.5 to 8.0 at baseline | Exclusion criteri…	Intervention: cerebrolysin 50 ml (mixed with 50 ml normal saline) by intravenous infusion over 20 minutes for 21 days after admission to the hospital in addition to basic therapy (78 participants) | Control: placebo (100 ml normal saline) by intravenous infusion over 20 minutes for 21 days after admission to hospital in addition to basic therapy (68 participants) | Basic therapy: pentoxifylline (…	1. Efficacy measures: Canadian Neurological Scale (CNS), Barthel Index (BI), Glasgow Coma Scale (GCS), Clinical Global Impression (CGI), Mini-Mental State Examination (MMSE), Syndrome Short Test (SST), Self Assessment Scale, and the Hamilton Rating Scale for Depression (HAMD) performed at baseline and at all subsequent study visits on days 1, 3, 7, 14, 21, and 90 | 2. Adverse events, including ab…	Location: 8 sites in Austria, the Czech Republic and Hungary | Cerebrolysin and the randomisation procedure was provided by the manufacturer of cerebrolysin, EBEWE Pharma |				Low risk	Quote: 'Patients who met all entry criteria were assigned to the treatment groups in a 1:1 ratio, according to a randomisation code generated by computer software (EBEWE Pharma, Unterach, Austria). The randomisation was carried out in blocks of 12 patients stratified by study centre' |	Low risk	Quote: 'For each patient a sealed envelope with information on the actual treatment dispensed was provided to the investigator for emergency cases. All envelopes remained sealed throughout the study' |	Low risk	Quote: 'The investigators and all other study personnel were blind as to the random code assignment until the completion of the statistical analysis' | Comment: impossible to assess blinding by outcomes |	Low risk	Quote: 'The investigators and all other study personnel were blind as to the random code assignment until the completion of the statistical analysis' | Comment: impossible to assess blinding by outcomes |	Unclear risk	Comment: not applicable because the information on the outcomes that are of interest in the review was available only for serious adverse events including death | 25 participants out of 146 randomised were lost to follow up (17%) |	Unclear risk	Comment: not applicable because the information on the outcomes that are of interest in the review was available only for serious adverse events including death |	High risk	17% lost to follow up | Manufacturer of cerebrolysin provided the medication and randomisation codes (procedure) |
Lai 2006a	2006	Interventions for treating depression after stroke	CD003437	10.1002/14651858.CD003437.pub3	Parallel design | Method of randomisation: randomised stated, method unclear | Method of concealment: unclear | Blinding: unclear | Analysis: unclear |	Location: China | Setting: inpatients | Treatment: 40 | Control: 40 | (Total 54% male, mean age 60 years, SD 14) | Stroke criteria: unclear; diagnosis via CT; time from stroke to randomisation unclear | Depression criteria: HDRS score > 6 | Other entry criteria: none stated | Comparability of treatment groups: unclear |	Treatment: paroxetine 20 mg daily | Control: placebo | Duration: treatment continued for 2 months |	Depression: differences in mean scores on HDRS at end of treatment, 50% reduction in scores on HDRS | Additional: Scandinavian Stroke Scale | Death | Adverse events (selected data) | Unable to use: RS, BI, MMSE (data not presented at follow up) | Adverse events data on dizziness, nausea and cephalalgia (data not presented by group) |	Exclusion criteria: unclear |						Unclear risk	B - Unclear |
Lam 2006	2006	Virtual reality for stroke rehabilitation	CD008349	10.1002/14651858.CD008349.pub3	RCT |	Recruited from rehabilitation units in Hong Kong | 58 participants: 20 virtual reality, 16 video-based program, 22 no treatment | Inclusion criteria: 50 to 85 years old, medically stable with no previous psychiatric history, able to follow simple instructions and write with a pen in Chinese or English, consistent volitional motor response, good visual tracking, discrimination ability and figure g…	Virtual reality intervention: a virtual reality program designed to retrain skills using the Mass Transit Railway. Activities included crossing the road and using the facilities at the station | Video based program intervention: a video-based program included instruction, modelling, demonstration, role playing, coaching and feedback on using the Mass Transit Railway | No treatment group: no treat…	Outcomes recorded at baseline and post-intervention | Other outcomes: behavioural rating scale, Mass Transit Railway Self Efficacy Scale |	Ã¢Â€Â” |				Low risk	Participants were randomly allocated into 2 groups using a statistical package random number generator tool |	Low risk	Allocation was computer-generated |			Low risk	Blind |	Low risk	There were no missing data |	Low risk	No other outcomes were collected |
Lampl 2007	2007	Antibiotic therapy for preventing infections in patients with acute stroke	CD008530	10.1002/14651858.CD008530.pub2	Quasi-randomised (8th number of identity card), open-label, blinded outcome assessment |	Patients older than 18 years with ischaemic stroke, NIHSS > 5 and onset of stroke 6 to 24 hours prior to beginning treatment |	Orally minocycline 200 mg/d for 5 days |	NIHSS on day 90; NIHSS, mRS, BI, death on day 7, 30, 90 |					Low risk	The 8th number on the participant's identity card was used |	High risk	After contacting the author by e-mail we received an e-mail from the epidemiologist of this trial. The allocation concealment was described as follows. | "A patient arrived at the emergency room with signs of stroke. Emergency room personnel were aware that the study was recruiting participants and identified patients who met study inclusion criteria. Once this identification was made, the attend…	Low risk	Blinded study, outcomes were assessed blindly (although the adequacy of blind was not described) |	Low risk	Blinded study, outcomes were assessed blindly (although the adequacy of blind was not described) |	High risk	The number of patients lost to follow-up is not mentioned. Scores on NIHSS, BI and mRS are presented as means |	Low risk	All outcomes are reported |	Low risk	No other sources of bias were found |
Lang 1992	1992	Rehabilitation for older people in long-term care	CD004294	10.1002/14651858.CD004294.pub2	Design: randomised controlled trial | Duration: n/a (one-off intervention) | Follow up: n/a | Method of randomisation: unclear - according to a counter-balanced design | Concealment of allocation: unclear | Outcome assessor blinding: unclear | Group comparability at entry: n/a | Losses to follow up: none |	Country: USA | Setting: 2 nursing homes | Randomised = 15 | % Female = not reported | Age: mean: 76.3 ± 9.95 years, range: 56 to 93 years | Consent: not specified | Inclusion criteria: Parachek score > 25 | Exclusion criteria: see inclusion criteria | % Eligible within home: not reported | % Eligible that participate: not reported |	Study aim or objective: tested the hypothesis that materials-based occupation elicits a greater number of repetitions during physical activity in elderly persons than rote exercise | Number of experimental groups: 3 | Delivered to groups of participants | Session duration: n/a | Number of sessions per week: n/a | Exercise features: materials-based occupation (kicking balloon); imagery-based occup…	Measures: | Endurance: number of kick repetitions | Intention-to-treat analyses: no | Attrition: | N = 0 | Compliance: | Intervention: 100% | Control: 100% | Key findings: | Materials-based condition elicited significantly more repetitions than the rote exercise or imagery conditions | Adverse events: none reported |	Funding: not reported |						Unclear risk	B - Unclear |
Langhammer 2000	2000	Physical rehabilitation approaches for the recovery of function and mobility following stroke	CD001920	10.1002/14651858.CD001920.pub3	Study design: RCT | Method of randomisation: double-blind randomisation (stratified according to sex and side of lesion) and sealed coding |	Number of participants: n = 61 | Inclusion criteria: first stroke, verified clinically and by CT scan, no subarachnoid bleeding, no tumours, no severe medical conditions and not more than four points on each MAS section |	(1) Neurophysiological (Bobath) (n = 28) | A "theoretical framework in a reflex-hierarchical theory" | Physiotherapists attended workshops and discussed the treatment approaches and were provided with a manual, based on the supporting texts, which described the key philosophy of the approaches | Techniques were not described | The individual components delivered are listed in Table 3. Based on th…	Measures of Independence in ADL: Barthel Index | Measures of functional independence: MAS; Sodring Motor Evaluation | Other secondary outcome measures: Nottingham Health Profile | Other secondary outcome measures: length of stay, use of assistive devices, discharge destination | Time points when outcomes were assessed: "patients were tested three times: (1) three days after admission to the hospi…					Low risk	Double-blind randomisation (stratified according to sex and side of lesion) and sealed coding |	Low risk	"The study was double blind, and the code was sealed until the last test was performed at three months follow-up" |			Low risk	Unclear whether the participant was blinded | Therapist was not blinded ("Information concerning the physiotherapy used was known only by the therapists who treated the patients and the secretary of the ward, who was in charge of the randomization") | Assessor was blinded ("The tests were conducted by the project leader who had no information about which group the patient belonged to") |	Low risk	Dropouts accounted for | 29/33 in motor learning group and 24/28 in Bobath group completed intervention | |			Unclear risk	The same therapists provided treatment to participants in both treatment groups, creating the possibility of contamination between groups. Treatment following hospital discharge may not have been administered according to the randomisation process, potentially introducing performance bias to the postdischarge results |
Langhammer 2010	2010	Treadmill training and body weight support for walking after stroke	CD002840	10.1002/14651858.CD002840.pub3	RCT | Method of randomisation: by sealed envelopes | Blinding of outcome assessors: stated as 'yes' by the investigator | Adverse events: not stated | Deaths: no | Drop outs: 5 (3 in EXP group, 2 in CTL group) | ITT: unclear |	Country: Norway | 39 participants (21 in EXP group, 18 in CTL group) | Not ambulatory at study onset | Mean age: 75 to 74 years (control and EXP group respectively) | Inclusion criteria: stroke, neurological impairment and age above 50 years | Exclusion criteria: barriers to taking part in a physical rehabilitation programme, insufficient language, an unstable cardiac status, neurosurgery and a p…	2 arm: | * treadmill training (with handrails to hold on but no body weight or other safety support) * walking outdoorsfor 30 minutes 5 days a week during the inpatient stay until discharge from hospital (length of stay was 16 days in EXP group, and 17 days in CTL group) | |	Main measures: Six-Minute Walk Test, a 10-Metre Walk Test and pulse rates at rest and in activity |					Low risk	Sealed envelopes |	Low risk	By a person not involved; sealed envelopes |			Low risk	Assessor blinded |
Larrue 2007	2007	Sonothrombolysis for acute ischaemic stroke	CD008348	10.1002/14651858.CD008348.pub3	Stratified RCT |	20 patients with stroke within 3 hours and MCA main stem occlusion diagnosed by CT or MR angiography |	(1) Target group: standard iv tPA therapy with 2 MHz transcranial doppler sonography with TIBI scale + galactose-based microbubbles | (2) Control group: standard iv tPA therapy |	Primary outcome: partial or complete recanalisation with TIBI grading on CT or MR angiography |							Low risk	No detail in the abstract; personal information from the study author is reassuring |	All outcomes: Unclear risk | All outcomes: Unclear risk	All outcomes: No information available, likely to be reasonable according to personal communication | | All outcomes: As above |	All outcomes: Unclear risk | All outcomes: Unclear risk	All outcomes: No information available, likely to be reasonable according to personal communication | | All outcomes: As above |	Low risk	All patients available for analysis |	Low risk	No problem |	Unclear risk	It is not possible to give a judgement |
Lazowski 1999	1999	Rehabilitation for older people in long-term care	CD004294	10.1002/14651858.CD004294.pub2	Design: randomised controlled trial | Duration: 4 months | Follow up: none | Method of randomisation: table of random numbers; participants were stratified into two levels of mobility, based on their scores and the Timed Up and Go Test. Within each mobility category at each site, residents were randomly assigned to either the functional fitness for long term care (FFLTC) or range of motion (ROM) …	Country: Canada | Setting: long-term care institution | Randomised = 96 | % Female = 84 | Age: mean: 80 years ± 0.9 years, range: not reported | Consent: assent accepted | Inclusion criteria: able to stand with minimal assistance, ability to follow simple instructions | Exclusion criteria: medical: recent cardiovascular event, vestibular disorder, uncontrolled hypertension, uncontrolled epilepsy,…	Study aim or objective: this study compared traditional range of motion to a ‘functional fitness for long-term care’ programme designed to improve strength, balance, flexibility, gait, functional capacity and strength | Number of experimental groups: 2 | Group intervention delivery | Session duration: 45 minutes | Number of sessions per week: 3 | Seated: not specified | Exercise features: | FFLTC…	Measures: | Function: general (functional independence measure), mobility (Timed Up and Go Test), stair climbing ability (climb 3 steps with handrail and aid), lower body flexibility (modified sit and reach test), upper body flexibility (shoulder flexion in supported sitting, Leighton flexometer) | Muscle power: upper limb and lower limb, grip strength (dynamometer) | Endurance: gait speed (self …	Funding: grants from the Canadian Fitness and Lifestyle Research Institute, The Walter, J Blackburn Family Foundation, The Richard Ivey Foundation, the Ontario Ministry of Health Long-term Care Division |						Unclear risk	B - Unclear |
Lee 2010	2010	Stem cell transplantation for ischemic stroke	CD007231	10.1002/14651858.CD007231.pub3	Single-blind, randomized, controlled clinical trial |	52 participants with MCA territory infarct and severe neurological deficit | Treatment 16, control 36 | Treated between 4 and 9 weeks from stroke onset |	Intravenous infusion of 2 boosts of 50 million culture-expanded autologous bone marrow mesenchymal stem cells |	mRS for functional recovery at the end of the 12-month follow-up |	None |				Low risk	Participants were randomly allocated by a blinded, independent co-ordinator, using a randomization table |	High risk	After initial random allocation of 85 participants to treatment groups, 11 participants died or underwent hopeless discharge, and 22 refused, without reporting allocation |	High risk	Experimental procedures, such as bone marrow aspiration, were not blinded |	Low risk	The outcome was evaluated separately, by one of the authors who was blinded to clinical information |	Low risk	Outcome data were complete |	Unclear risk	Protocol was not available |	Low risk	None |
Lee 2016	2016	Electromechanical and robot-assisted arm training for improving activities of daily living, arm function, and arm muscle strength after stroke	CD006876	10.1002/14651858.CD006876.pub5	RCT |	Country: Korea | Sample size: 58 participants (29 in treatment group; 29 in control group) | Inclusion criteria: subacute stroke patients with upper extremity spasticity of Ã¢Â‰Â¥ 1 point on the MAS, who were admitted to Department of Rehabilitation Medicine of Dong-A University Hospital from April 2014 to January 2016 | Exclusion criteria: noncompliance due to cognitive impairment, medical histo…	2 groups: | * robot-assisted therapy with the robot Neuro-X (Apsun Inc., Seoul, Korea) over 20 sessions (30 minutes per session, 2 sessions per day, 5 days a week, for 2 weeks * conventional upper extremity rehabilitation exercises twice daily	Outcomes were measured at baseline (week 0), at the end of intervention period (week 2) | Outcomes: | * Spasticity was evaluated using the MAS * Manual muscle tests to measure muscle strength * Upper extremity motor functions were evaluated using the Manual Function Test (test scores upper extremity exercise, grip strength, and finger manipulation abilities for a possible total of 32 points) * Br…					Low risk	Computerised table of random numbers |	Low risk	Authors stated: "random procedure was carried out by an independent person" |			High risk	Not done |			Unclear risk	Not sufficient information to permit judgement |
Leeds (psychology)	2007	Stroke liaison workers for stroke patients and carers: an individual patient data meta-analysis	CD005066	10.1002/14651858.CD005066.pub2	As above |	As above |	Intervention: the psychology arm of this trial was delivered by psychiatric nurses who aimed to improve patients' problem solving skills by working with patients at fortnightly visits; the psychiatric nurses were supervised fortnightly by a senior psychiatrist |	As above |	Ã¢Â€Â” |						Low risk	A - Adequate |
Leeds (volunteers)	2007	Stroke liaison workers for stroke patients and carers: an individual patient data meta-analysis	CD005066	10.1002/14651858.CD005066.pub2	As above |	As above |	Intervention: volunteers were recruited through local charities and self-help groups; all attended a training session on the consequences of stroke |	As above |	Ã¢Â€Â” |						Low risk	A - Adequate |
Lei 2012	2012	Buflomedil for acute ischaemic stroke	CD009570	10.1002/14651858.CD009570.pub2	RCT |	42 participants with ischaemic stroke | Time of randomisation after stroke onset: unknown | Treatment: 21 participants at randomisation (67% male, mean age 65 years) | Control: 21 participants at randomisation (62% male, mean age 63 years) |	Treatment: buflomedil hydrochloride (200 mg, ivgtt, daily, 14 days) + control intervention | Control: usual medical care |	Time of outcome assessment: by the end of 14-day treatment | CSS | Adverse events |	Funding: not reported |				Unclear risk	"Randomised" but did not report the methods of randomisation |	Unclear risk	Insufficient information was reported to permit judgement |	High risk	Interventions used in the 2 groups were visibly different |	Unclear risk	The trial did not address this outcome |	Low risk	No missing outcome data |	High risk	CSS data were reported incompletely so that they cannot be entered in a meta-analysis |
Lennon 2006	2006	Physical rehabilitation approaches for the recovery of function and mobility following stroke	CD001920	10.1002/14651858.CD001920.pub3	Study design: RCT | Method of randomisation: "after giving informed consent, patients were randomised using sealed envelopes" |	Number of participants: n = 61 | Inclusion criteria: "All consecutive patients within 8 to 14 days poststroke were included if medically stable with a first-ever stroke and they were able to stand or walk with assistance" |	(1) Bobath group (n = 30) | "Conventional Bobath therapy" | The individual components delivered are listed in Table 3. Based on the individual components, this intervention is categorised as comprising neurophysiological intervention | Length of intervention period: four weeks | Number of sessions and length of individual sessions: five sessions/wk (total of 20 sessions) lasting 40 minutes | Inte…	Measures of Independence in ADL: Barthel Index | Measures of motor function: Motor Assessment Scale, modified Rivermead Mobility Index | Measures of postural control and balance: Step test | Measures of voluntary movements: 10-Metre Walk test | Time points when outcomes were assessed: "All measures were performed by a blinded assessor at baseline, post intervention, at 3 and 6 months post stroke"…	Abstracts only | Data not suitable for analysis |				Low risk	"patients were randomised using sealed envelopes" |	Unclear risk	No information provided |			Low risk	Blinded assessor |	Low risk	No dropouts |			Unclear risk	No information provided |
Lennon 2008	2008	Non-pharmacological interventions for preventing secondary vascular events after stroke or transient ischemic attack	CD008656	10.1002/14651858.CD008656.pub2	RCT | Sample = 48 | CR group: 24 participants | Control group: 24 participants | Allocation concealment: opaque envelope | Blinding: single blind | Withdrawal/dropout: 1 | Follow-up: 1 | Treatment duration: 10 weeks (twice weekly) |	Age (mean Ã‚Â± SD): intervention = 59.0 Ã‚Â± 10.3 years; control = 60.5 Ã‚Â± 10.0 years | Males: intervention = 14; control = 14 | Females: intervention = 10; control = 10 | Inclusion criteria: > 1-year post ischemic stroke (confirmed by CT or MRI scan) | Over 18 years of age |	All participants who were receiving physiotherapy or occupational therapy at the time of the study continued with these therapies | Intervention: 10-week CR program consisting of 30-minute cycle ergometry exercise using either upper or lower limbs twice weekly. Additionally, participants attended 2 life-skills classes addressing stress management, relaxation and life balance | Control: no additio…	Cardiac risk score; VO2 (mL O2/kg per minute) and RPE were assessed during a standardized ergometry test; HADS; Frenchay Activity Index; fasting lipid profiles and resting blood pressure |					Low risk	Participants were "randomized assigned using a sequence generator (SPSS version 12.0), to either intervention or control groups, by an independent party" (127/1/1) |	Low risk	"Participants were handed an opaque envelope which contained details of their group assignment, by clerical staff unrelated to the trial" (127/1/2) |	Low risk	Participants were randomly allocated to either intervention or control group by an independent party |	Low risk	"Measurements were made by an independent assessor blinded to allocation" (126/4/2) |	Low risk	Of the 66 interested participants, 18 were withdrawn at initial screening (5 on holidays during trial, 12 on beta-blockers and 1 had unstable diabetes). Of the 48 participants enrolled in the trial (24 in control group, 24 in intervention group), 1 participant in the intervention group was withdrawn prior to intervention and 1 participant in the control group was lost to follow-up making a total …	Low risk	All outcomes pre-specified in the methods section were reported in the results section. Data for primary outcomes were presented in Table 2 |	Unclear risk	The influence of unequal volumes of intervention between the experimental and control groups on outcomes could not be ascertained |
LHSPS 1999	1999	Anticoagulants for preventing recurrence following presumed non-cardioembolic ischaemic stroke or transient ischaemic attack	CD000248	10.1002/14651858.CD000248.pub2	Unknown |	Italy | 1095 patients | Non-embolic ischaemic stroke and without carotid stenosis, 21 to 210 days after CT-confirmed ischaemic stroke |	Rx: (550 patients) unfractionated heparin 12.500 IU/d plus 'usual therapy' for the mean duration of 2 years | Control: (545 patients) usual therapy |	Cumulated stroke recurrence, general mortality |	Follow up: 2 years |						Unclear risk	B - Unclear |
Li 2000c	2000	Sanchi for acute ischaemic stroke	CD006305	10.1002/14651858.CD006305.pub2	'Randomly allocated' was mentioned but no detail about the method. During telephone interview we learned that a random number table was used to generate allocation sequence | Single blinding for participants | Losses to follow up: none |	Country: China | Acute ischaemic stroke patients, disease duration since stroke onset was within 3 days, all had brain CT scan | Treatment group: 31 cases, 27 males and 4 females, aged 49 to 78 years, mean age 64.52 Ã‚Â± 9.38 years, NDS was 20.16 Ã‚Â± 5.09 | Control group: 30 cases, 25 males and 5 females, aged 45 to 76 years, mean age 65.14 Ã‚Â± 9.73 years, NDS was 19.82 Ã‚Â± 4.75 | The two arms…	Treatment group: naoming injection (PNS) injection 4 to 6ml (200 to 300 mg) iv qd for 20 days, solcosery 15 to 20 ml ivgtt qd for 2 therapeutic periods of 10 days each | Control group: solcosery 15 to 20 ml ivgtt qd for 2 therapeutic periods of 10 days each | Basical treatment like dehydrants and antibiotics were given to both groups when necessary |	The proportion of participants with neurological improvement (MESSS score decrease > 18%) at the end of 20 days of treatment |							Unclear risk	D - not used |
Li 2004a	2004	Selective serotonin reuptake inhibitors (SSRIs) for stroke recovery	CD009286	10.1002/14651858.CD009286.pub2	Parallel group | Aim: to study effects of fluoxetine on neurological impairment and post-stroke depression | Randomisation: computer random numbers | Allocation concealment: opaque, sealed up, serial numbered envelopes | Blinding: not described | Drop-outs: none |	Location: China | Setting: inpatient | Stroke: inclusion: all pathological types, clinical diagnosis plus confirmation by imaging that relevant lesion visible, CSS 16 to 30 | Depression criteria: HAMD scores Ã¢Â‰Â¥ 17 and DSM IV diagnostic criteria | Treatment: 33 people, mean age 60.33 years, 24 men | Control: 34 people, mean age 60.44 years, 23 men |	Treatment: fluoxetine 20 mg daily plus routine acute stroke care | Control: routine acute stroke care | Duration of treatment: 4 weeks | Duration of follow-up (end of treatment to end of study): 0 |	CSS | Depression incidence | Laboratory monitoring parameters | AEs (method of reporting not stated) |	Excluded severe psychiatric disorders, severe cardiac, pulmonary, hepatic and renal disease |				Low risk	Computer random numbers |	Low risk	Opaque sealed envelopes |	High risk	No placebo |	Unclear risk	Not described |	Low risk	No drop-outs |	Unclear risk	No protocol |	Unclear risk	Balanced baseline | Source of funding not stated |
Li 2004b	2004	Selective serotonin reuptake inhibitors (SSRIs) for stroke recovery	CD009286	10.1002/14651858.CD009286.pub2	Parallel design | Aim: to treat depression | Randomisation: not stated | Allocation concealment: not described | Blinding: not stated | Drop-outs: 6 in treatment and 4 in control group |	Country: China | Setting: inpatient | Stroke criteria: ischaemic stroke, clinical diagnosis plus imaging confirmation (though not clear that a relevant lesion had to be seen), stroke onset timeÃ‚Â Ã¢Â‰Â¤ 7 days | Depression criteria: HAMD score Ã¢Â‰Â¥ 8 | Treatment: 37 people, age 48 to 87 years, 17 men | Control: 36 people, age 53 to 82 years, 15 men |	Treatment: fluoxetine 20 mg daily plus usual stroke care | Control: usual stroke care | Duration: 8 weeks | Duration of follow-up (treatment end to study end): 0 |	HAMD | CSS (cannot use as reported as a categorical variable) | MMSE (reported as a dichotomous variable) | BI (reported as a dichotomous variable) | Data for continuous variables not provided | Death reported | Side effects in only treatment group reported, not control group. Method of reporting side effects not stated |	Exclusion: previous depression or psychiatric interview, dementia (according to MMSE scores), aphasia, severe cardiac, pulmonary, hepatic, renal function impairment, consciousness disturbance | Note that the sum of numbers in each category of HAMD at 8 weeks in the control group adds up to 30, not 32 |				Unclear risk	Method not described |	Unclear risk	Method not described |	High risk	No placebo |	Unclear risk	Not stated |	High risk	10/73 dropped out |	Unclear risk	No protocol |	Unclear risk	Baseline balanced. Source of funding not stated |
Li 2005	2003	Edaravone for acute intracerebral haemorrhage	CD007755	10.1002/14651858.CD007755.pub2	RCT: random allocation was done with random table | Blinding: not reported | ITT analysis: not reported | Losses to follow up: none |	Inclusion criteria: clinical diagnosis of acute ICH and CT scan proven | Exclusion criteria: course of disease more than 3 days; deep coma; cerebral hernia; serious cardiac, renal, hepatic or pulmonary diseases | Country: China | Patients: 116 (58 treatment, 58 control) | Comparability: sex, age, position of bleeding, MESSS score and stroke severity similar | Stroke severity: treatment group: MES…	Treatment: edaravone x 30 mg twice daily plus routine drug therapy for 19 days | Control: routine drug therapy for 19 days |	Number of participants with neurological improvement (MESSS score decrease > 18%) at 19 days |	Follow-up: 19 days |				Low risk	Random table |	Unclear risk	Not reported |	Unclear risk	Not reported |	Unclear risk	Not reported |	Low risk
Li 2006	2006	Selective serotonin reuptake inhibitors (SSRIs) for stroke recovery	CD009286	10.1002/14651858.CD009286.pub2	Parallel group | Randomisation: not described | Blinding: unclear | Drop-outs: 2 in treatment group, 4 in control group |	All pathological types of stroke, CT or MRI needed for diagnosis | Inclusion criteria: depression diagnosed by Chinese Classification of Mental Disorders 3 and HAMD Ã¢Â‰Â¥ 18, no previous organic brain disorder, and no previous psychiatric history, clear consciousness, no comprehension problems, normal language, first acute stroke, first episode of depression | Treatment: 52 people, mean Ã‚Â± SD …	Treatment: citalopram 20 mg daily plus usual care | Control: usual care | Duration of treatment: 12 weeks | Duration of follow-up (end of treatment to end of study): 0 |	HDRS (also known as HAMD) | BI | CSS | MMSE | Side effects reported according to the patient's complaints and observation, no description of who recorded AEs; and reported only for the treatment group |	- |				Unclear risk	No description |	Unclear risk	No description |	High risk	No placebo |	Unclear risk	No description |	High risk	2 drop-outs in treatment group, 4 in control group. 1 in treatment group died, and 2 in the control group died (i.e. > 5%) |	Unclear risk	No protocol |	Unclear risk	Baseline balanced | Source of funding not stated |
Li 2008	2008	Buflomedil for acute ischaemic stroke	CD009570	10.1002/14651858.CD009570.pub2	RCT |	85 participants with ischaemic stroke (age and sex unknown, but were comparable between 2 groups) | Time of randomisation after stroke onset: within 48 hours | Treatment: 44 participants at randomisation and all completed the trial | Control: 41 participants at randomisation and all completed the trial |	Treatment: buflomedil hydrocholoride (200 mg, ivgtt, daily, 14 days) + control intervention | Control: danshen (20 ml, ivgtt, daily, 14 days) + usual medical care |	Time of outcome assessment: by the end of 14-day treatment | European Stroke Scale | Acute Physiology and Chronic Health Evaluation II (APACHE II) | Barthel Index (dependence) | Serum C-reaction protein | Hepatic and renal function tests | Coagulation function | Adverse events |	Combination of buflomedil with danshen | Funding: not reported |				Unclear risk	"Randomised" but did not report the methods of randomisation |	Unclear risk	Insufficient information was reported to permit judgement |	High risk	Interventions used in the 2 groups were visibly different |	Unclear risk	The trial did not address this outcome |	High risk	Some safety measures, e.g. hepatic and renal functions, were listed in the Methods section but were not reported in the Results section |	Unclear risk	The protocol was not available. Insufficient information to permit judgement |
Li 2013a	2013	Acupuncture for stroke rehabilitation	CD004131	10.1002/14651858.CD004131.pub3	RCT | Method of randomisation: not stated | Blinding: not stated | Adverse effects: not stated | ITT analysis: not stated | Losses to FU: not stated |	Country: China | Number of participants included: 60 (20/20/20) | Demographics: aged 40-75 years | Type of stroke: both ischaemic and haemorrhagic strokes | Diagnosis: CT/MRI | Severity on entry: not stated | Time from stroke onset: 1-3 months | Setting: inpatient | Comparability: no significant difference in age or time post onset |	3 arms: | * acupuncture only * PT only * acupuncture + PTComparison eligible: acupuncture + PT versus PT only | Acupuncture treatment | * Acupuncture rationale: not stated * Needling details * Points used: body acupoints * Numbers of points used: 12 points * Depths of insertion: not stated * Deqi elicited: not stated * Needle stimulation: manual * Needle retention time: 30 minute * Needle type: n…	* Improvement of motor function (Fugl-Meyer Assessment) * Improvement of pain (Visual Analogue Score) * Improvement of independence (ADL) * FU: not stated	- |				Unclear risk	The method of random sequence generation was not reported |	Unclear risk	Information on allocation concealment was not reported |	All outcomes: Unclear risk | All outcomes: Unclear risk	All outcomes: Information on blinding was not reported | | All outcomes: Information on blinding was not reported |	All outcomes: Unclear risk | All outcomes: Unclear risk	All outcomes: Information on blinding was not reported | | All outcomes: Information on blinding was not reported |	Unclear risk	Information on attrition was not reported |	Unclear risk	Free of selective reporting bias was assessed as 'unclear' due to some clinically important outcomes unstated, such as quality of life, mortality and adverse events |	Unclear risk	No information provided |
Liao 2011	2011	Electromechanical and robot-assisted arm training for improving activities of daily living, arm function, and arm muscle strength after stroke	CD006876	10.1002/14651858.CD006876.pub4	Prospective RCT | Methods of randomisation: participants were randomly assigned to either the treatment or control group in accordance with a random-number table, then a sealed envelope was given to the therapists to deliver therapy accordingly |	Country: Taiwan | Sample size: 20 participants (10 in treatment group and 10 in control group) | Inclusion criteria: clinical diagnosis of the first cortical or subcortical stroke, more than 6 months poststroke, initial upper limb FMA score of 28 to 56 (0 to 66), Mini-Mental State examination > 22, no excessive spasticity in elbow or wrist joints of the affected arm (MAS < 3) | Exclusion criteria…	2 groups: | * group A: participants received robot-assisted therapy (with the Bi-Manu-Track) over 4 weeks, 5 days a week for 90 to 105 minutes per session, with 600 to 800 repetitions of mode 1 (passive-passive mode) and mode 2 (passive-active mode), and 150 to 200 repetitions of mode 3 (active-active or resistance mode). If the participants were able to perform actively forearm pronation-supinat…	Outcomes were recorded at baseline and immediately after the 4 weeks of intervention | * arm activity ratio of the accelerometer data (ratio of activity between the affected and the unaffected limb) measured by the MicroMini-Motionlogger activity monitor (Ambulatory Monitoring, New York, NY, USA) * FMA * FIM * MAL * ABILHAND					Low risk	Random assignment in accordance with a number table to either treatment or control group |	Low risk	By sealed opaque envelopes |			Low risk	Blinded assessor |			Unclear risk	Insufficient information to permit judgement |
Liepert 2007	2007	Repetitive transcranial magnetic stimulation for improving function after stroke	CD008862	10.1002/14651858.CD008862.pub2	S: unclear | C: unclear | B: participants and assessor blinded | Ex: none | Losses to FU: none |	Germany | 12 participants | Age: mean 63 Ã‚Â± 11 years | Sex: 66.7% male | Acute subcortical stroke (less than 14 days after the stroke) |	Rx: inhibitory 1 Hz rTMS over the contralesional M1. Stimulus intensity was subthreshold (90% of motor threshold at rest) | Control: sham stimulation. | Duration: 20 minutes |	Grip strength and Nine-Hole-Peg Test | Adverse events: unclear |	Ex: dementia, aphasia and all other neurological diseases apart from the stroke, the intake of drugs known to interfere with brain excitability, pregnancy, heart pacemakers and metallic objects in the brain. |				Unclear risk	Not reported |	Unclear risk	Not reported |	Low risk	Participants blinded |	Low risk	Assessor blinded |	Low risk	No exclusions after randomisation or losses to follow-up were reported |	Unclear risk	None known |	Unclear risk	None known |
Lim 2016	2016	Mirror therapy for improving motor function after stroke	CD008449	10.1002/14651858.CD008449.pub3	RCT |	Country: Republic of Korea | Setting: inpatient rehablitation centre | Age: adults (mean age: 64.9 years) | Sample size: 60 (30 in each group, no dropouts) | Sex: 21 women, 39 men | Inclusion criteria: hemiplegia due to stroke within 6 months, Korean version of MMSE > 24, BRS upper extremity of 3 to 4 | Exclusion criteria: musculoskeletal disease, neglect, mental illness |	2 arms | * MT: bilateral task-oriented MT, during 1st week simple movements, such as forearm pronation-supination and wrist flexion/extension; in the 2nd week finger flexion-extension, counting numbers, tapping, and opposing; during 3rd week, simple manipulating tasks, such as picking up coins and beans, flipping over cards and collecting blocks in a bin; during 4th week, more complicated tasks o…	Outcomes were recorded at baseline and after therapy period | * FMA-UE * BRS * MBI	Funding source: not stated | Declarations of trialistsÃ¢Â€Â™ interests: there are no conflicts of interest |				Low risk	Participants were randomly assigned by computer-generated random-number sequence |	Unclear risk	Not stated |			Unclear risk	Not stated |	Unclear risk	Not stated (no dropouts) |
Lin 2010	2010	Constraint-induced movement therapy for upper extremities in people with stroke	CD004433	10.1002/14651858.CD004433.pub3	Randomisation details were not reported | Blinding of outcome assessor not reported | No information about withdrawals | Multicentre, outpatients |	Taiwan | | Recruited from 2 medical centres | 13 participants: 5 intervention, 8 control | Inclusion criteria: cerebrovascular accident > 3 months; ability to extend actively at least 20Ã‚Â° at the wrist and 10Ã‚Â° at the metacarpophalangeal and interphalangeal joints on the last 4 fingers of the affected hand; sufficient cognitive ability | Exclusion criteria: not reported | Mean age (SD): inter…	mCIMT versus control | mCIMT: functional tasks delivered through shaping approach | Amount of restraint: 6 hours per day | Anatomical region restraint: hand | Control: neurodevelopmental treatments focusing on balance training, stretching and weight-bearing with the affected limb, fine-motor tasks and practice of compensatory activities of daily living | Session duration: 2 hours per day, 5 days …	Measures pre/post treatment | * Arm motor impairment: FMA * Perceived arm motor function: MAL * Functional magnetic resonance (fMRI) measures					Unclear risk	Quote: "Participants were randomized to the dCIT [distributed Constraint-induced therapy] or the CI [control intervention] group" |	Unclear risk	Information not provided |	Unclear risk	Information not provided |	Unclear risk	Information not provided |
Lin 2014	2014	Cognitive rehabilitation for memory deficits after stroke	CD002293	10.1002/14651858.CD002293.pub3	RCT between July 2011 and November 2012 | Single site | Participants assigned at random to an intervention group (I) or control group (C) | Outcomes assessed at 2 time points: T0 baseline (at randomisation) and T1 10 weeks post-randomisation (post-intervention) |	China | Outpatients rehabilitation centre | Memory impairment determined by z scores Ã¢Â‰Â¤ 1.5 on the WMS Memory Quotient. Method of diagnosing stroke not stated, but all participants had MRI scans | At randomisation (n = 34): | I: n = 16 | Mean age: 62.4 (6.0), 6/10 (female/male) | Mean time (months) since onset: 7.48 (0.79) | 6 LH, 10 RH | C: n = 18 | Mean age: 63.2 (5.7), 8/10 (female/male) |…	I: 60 hours of training (6 x 1-hour sessions per week for 10 weeks). Computer-assisted executive function and memory training using RehaCom. Training performed by 2 trained psychologists | C: received no cognitive training (TAU) |	Objective memory measure: WMS (Memory Quotient total score) | Additional outcomes assessed: WMS subtest scores (information, orientation, mental control, logical memory, digits forwards/backwards, visual reproduction, associated learning), TMT-A and TMT-B, fMRI data (functional connectivity) |	Inclusion criteria: confirmed diagnosis of first stroke, deficits in memory and executive function (z Ã¢Â‰Â¤ 1.5 in WMS Memory Quotient and Trail Making Test), right handed, education Ã¢Â‰Â¥ 8 years, 6 to 10 months (180 to 300 days) post-stroke, 45 to 70 years, normal hearing and vision | Exclusion criteria: mental retardation, history of Alzheimer's or mental illness (e.g. schizophrenia) prior t…				Low risk	"Random number table" |	Unclear risk	Random number table not described to have been concealed from study personnel |	High risk	Participants or personnel knew allocation |	Low risk	"Assessments were performed by two trained psychologists who were blinded to group assignment" |	Low risk	No dropouts reported, but does not specify how many participants were randomised |	Unclear risk	No indication of selective reporting, but no published protocol to determine this |	Low risk
Lin 2014a	2014	Mirror therapy for improving motor function after stroke	CD008449	10.1002/14651858.CD008449.pub3	RCT |	Country: Taiwan | Setting: inpatient and outpatient | Age: adults (mean age: 55 years) | Sample size: 43 participants (14 in experimental group 1, 14 in experimental group 2, 15 in control group, 1 dropout) | Sex: 11 women, 32 men | Inclusion criteria: ischaemic or haemorrhagic stroke of at least 6 months duration, Brunnstrom stage 3 or above in the arm | Exclusion criteria: severe spasticity in …	3 arms | * MT while using a mesh-glove for sensory stimulation * MT: 10 minutes warm-up, 1 hour mirror-box training (bilateral movement (transitive and intransitive gross motor tasks)), 20 minutes functional task practice * Task-oriented treatment1, 2, and 3: 4 weeks, 5 days a week, 1Ã‚Â½ hours daily | Date of intervention: not stated |	Outcomes were recorded at baseline and after therapy | * FM-UE * myotonometric measurements for muscle tone * BBT * 10-minute walk test * MAL * ABILHAND * motor control using video-based analysis * VAS of adverse effects (pain, fatigue)	Funding source: National Health Research Institutes, National Science Council, Healthy Ageing Research Center at Chang Gung University, Taiwan | Declarations of trialistsÃ¢Â€Â™ interests: there are no conflicts of interest |				Low risk	Participants were randomly assigned , stratified into 4 strata according to the side of lesion and the level of motor impairment |	Unclear risk	Not stated |			Low risk	Assessors were blinded to group allocation |	High risk	Dropouts not analysed |
Lincoln 1984a	1984	Speech and language therapy for aphasia following stroke	CD000425	10.1002/14651858.CD000425.pub3	Parallel group RCT | |	Inclusion criteria: acute stroke, admitted to Nottingham hospital | Exclusion criteria: unable to tolerate full language testing at 10 weeks, very mild aphasia, severe dysarthria | Group 1: 163 participants | Group 2: 164 participants | Data reported: 191 participants | Groups comparable at baseline (age, gender, aphasia types) |	1. Conventional SLT: 1-hour session 2 times weekly for 24 weeks | 2. No SLT (deferred SLT) | Conventional SLT: as chosen by each SLT | |	PICA, FCP | Secondary outcome: MAACL | Assessed at baseline, 12 weeks and at end of treatment at 24 weeks |	UK | Method of randomisation and concealed allocation provided through personal communication with authors of original review | Other hospital treatment given as normal | Not all patients received planned number of sessions mainly due to recovery or withdrawal from treatment | Dropouts: 166 participants (conventional SLT 76; no SLT 90) |				Low risk	Random numbers table |	Low risk	Sequentially numbered sealed envelopes |	Low risk	Outcome assessors blinded |	Low risk	Outcome assessors blinded |	High risk	ITT analysis not used |	Low risk	Statistical data reported unsuitable for inclusion within the review |	Unclear risk	Groups were comparable at baseline | Sample size calculation not reported |
Lip 2009	2009	Direct thrombin inhibitors versus vitamin K antagonists for preventing cerebral or systemic embolism in people with non-valvular atrial fibrillation	CD009893	10.1002/14651858.CD009893.pub2	Study design: RCT, dose guiding, safety study | Power calculation: not specified | Number of participants randomised: 955 (AZD0837: 636; VKA: 319) | Number of participants analysed: 949 | Number of exclusions post-randomisation: 6 | Number of withdrawals and reasons: AZD0837 groups: 56 (8.9%) prematurely discontinued study and 106 (16.8%) prematurely discontinued treatment. VKA group: 15 (4.7%) p…	Country: Austria, Denmark, Hungary, Ireland, Norway, Poland, Russia, Sweden, UK | Setting/location: hospitals | Number of centres: 95 | Age: 68 | Sex: 68% male | Inclusion criteria | * Paroxysmal, persistent or permanent non-valvular AF verified by at least 2 ECGs in the last year * One or more of the following conditions: * previous cerebral ischaemic attack (stroke or TIA > 30 days prior to ran…	Treatments: participants were randomised into 4 parallel groups: 4 groups receiving AZD0837 extended-release tablets (150, 300, or 450 mg od or 200 mg bid) | Control: VKA (warfarin) with target INR: 2.0 to 3.0 | Duration: 142 days |	Primary outcomes | * bleeding events: number of participants with a bleeding event while on study drug. Participants with multiple events are counted once * creatinine: change in creatinine values from baseline to week 12 * ALAT: number of participants while on study drug with ALAT Ã¢Â‰Â¥ 3 times upper limit of normal * bilirubin: number of participants while on study drugs with bilirubin Ã¢Â‰Â¥ …					Low risk	Computer-generated scheme |	Low risk	Central randomisation through interactive web response system |	Unclear risk	Double-blind for AZD0837 doses but open for VKA |	Unclear risk	It is mentioned that participant, caregiver and investigator were blinded; nevertheless the methodology is not specified |	Unclear risk	A greater proportion of participants in the AZD0837 treatment groups (9.2%) discontinued study treatment than in the VKA treatment group (1.6%). The reasons for treatment abandonment are not specified, it is only reported that the most common reasons for discontinuation were gastrointestinal disorders. Nevertheless, participants were analysed as if they were in the original randomisation group |	Unclear risk	The study is registered in clinicaltrials.gov and their outcomes are reported according to that guideline. Protocol could not be found |
LIPID	2000	Interventions in the management of serum lipids for preventing stroke recurrence	CD002091	10.1002/14651858.CD002091.pub2	Parallel group, placebo-controlled trial |	9014 patients (369 with previous stroke) | Country: Australia and New Zealand | Study years: 1990 to 1996 | Age: 31 to 75 years | Male: 83% | Inclusion: MI or unstable angina pectoris 3 to 36 months before randomisation; total cholesterol 155 to 271 mg/dl and fasting triglicerides < 445 mg/dl |	Pravastatin (40 mg/d) | Matching placebo | Follow up: 6 years |	Stroke |	Sub-group analysis of trial |						Low risk	A - Adequate |
Lipsey 1984	1984	Interventions for treating depression after stroke	CD003437	10.1002/14651858.CD003437.pub3	Parallel design | Method of randomisation: random number table | Method of concealment: unclear | Blinding: double blind | Participants: yes | Families: yes | Clinical examiners: yes | Nursing staff: yes | Analysis: per protocol: withdrawn due to AE (3 treatment, 1 control), withdrew consent (1 control), all excluded from analysis; After at least one week of treatment: withdrew due to AE (3 treat…	Location: USA | Setting: mixed | Treatment: 17 (64% male, mean age 62 years, SD 9) | Control: 22 (65% male, mean age 60 years, SD 12) | Stroke criteria: ischaemic stroke and primary intracerebral haemorrhage; diagnosis via clinical signs and CT (100%); stroke on average 262 +/- 437 days (treatment group) and 128 +/- 190 days (control group) prior to randomisation | Depression criteria: psychiatri…	Treatment: nortriptyline 20 to 100 mg daily; 2 treatment regimens combined; dose escalation over treatment period to 100 mg | Control: matched placebo | Duration: treatment continued for 4 to 6 weeks |	Depression: change in scores from baseline to end of treatment on HDRS and ZDS*,^,Ã¢Â€Â | Proportion no longer meeting entry criteria (DSM-III) | Additional: Leaving the study early | Death | Adverse events | Unable to use: PSE (modified by authors), MMSE, John Hopkins Functioning Inventory, Social Ties Checklist (data not presented) |	Exclusion criteria: current treatment for depression, severe comprehension deficit, medical contraindication to nortriptyline | |						Unclear risk	B - Unclear |
Liu 2000	2000	Interventions for dysphagia and nutritional support in acute and subacute stroke	CD000323	10.1002/14651858.CD000323.pub2	Method of randomisation unclear | Blinding of outcomes unclear | Analysis by ITT unclear | Balancing of prognostic baseline factors between treatment groups unclear |	1 centre in China | 84 patients with bulbar palsy and CT/MRI documented stroke: male 54, female 30 | Age 50 to 78 years | Infarct 56, haemorrhage 28 | Enrolment within 2 months of stroke onset |	Rx: acupuncture - Tiantu (CV 22), Lieque (LU 7), Zhaohai (KI 6) - once daily for 10 days (n = 54) | C: (n = 30) |	Outcome: bulbar function (phonation, swallowing, cough reflex) | Timing unclear |	Exclusions: not given |				Unclear risk	Method of randomisation unclear |	Unclear risk	Unclear |	All outcomes: Unclear risk | All outcomes: Unclear risk	All outcomes: Blinding unclear | | All outcomes: Blinding unclear |	All outcomes: Unclear risk | All outcomes: Unclear risk	All outcomes: Blinding unclear | | All outcomes: Blinding unclear |	Unclear risk	Unclear |	Low risk		Unclear risk
Liu 2003	2003	Physical rehabilitation approaches for the recovery of function and mobility following stroke	CD001920	10.1002/14651858.CD001920.pub3	Study design: RCT | Method of randomisation: not stated |	Number of participants: n = 120 | Inclusion criteria: "There were 120 hemiplegic patients with cerebral apoplexy from July 2000 to February 2001 (not counting those with serious heart, lung, kidney, and stomach complication and disturbance of consciousness). We made a diagnosis according to WHO standards after using CT or MRI head diagnosing without exception" |	(1) Rehabilitation group (n = 60) | "All the 120 patients were treated according to endoneurological routine. On this basis we made recovery training for the rehabilitation group using modern technology. In accordance with patients condition, we took appropriate recovery measures (PT, OT), such as favourable limb position in bed, particular passive movement, healthy limb active movement and sick …	Measures of Independence in ADL: Barthel Index | Measures of motor function: Fugl-Meyer Assessment | State time points when outcomes were assessed: "we evaluated from the very beginning of treatment and on the fifteenth day of treatment" |	Abstract only |				Unclear risk	No information provided |	Unclear risk	No information provided |			Unclear risk	No information provided |	Unclear risk	No dropouts described |			Unclear risk	No information provided |
Liu 2004	2004	Selective serotonin reuptake inhibitors (SSRIs) for stroke recovery	CD009286	10.1002/14651858.CD009286.pub2	Parallel design | Randomisation: random number table, minimisation on age, gender and clinical condition | Allocation concealment: not stated | Blinding: states double-blind, but those who are blinded are not stated | Analysis: according to allocated treatment group. | Drop-outs: none |	Location: China | Setting: inpatient | Treatment: 30 people, mean age 53 Ã‚Â± 10 years, 20 men | Control: 30 people, mean age 58 Ã‚Â± 10 years, 18 men | Stroke criteria: hemispheric stroke (infarct or haemorrhage). Clinical diagnosis of stroke plus confirmation by imaging. Did not state whether a visible lesion had to be present | Around 2 weeks after stroke onset | Anxiety criteria: HAMA Ã¢Â‰Â¥ …	Treatment: fluoxetine 20 mg daily and alprazolam 0.2 mg 3 times a day for 60 days, plus usual stroke care | Control: alprazolam 0.2 mg 3 times a day for 60 days, plus usual stroke care | Duration of treatment: 60 days | Duration of follow-up (treatment end to study end): 0 |	HAMA | BI | Modified SSS | AEs reported, but not stated how data were collected |	Exclusion criteria: personal or family history of psychiatric disorders, accompanied by psychiatric disorders other than depression and anxiety, severe cognitive impairment, obvious aphasia including partial motor aphasia without sensory aphasia, severe heart failure, respiratory failure, lung cancer or other severe physical diseases preventing the participants from coming to examinations |				Low risk	Random number table |	Unclear risk	Not stated |	High risk	Stated double blind, but those who were blinded were not stated, no placebo used |	Unclear risk	Stated double blind, but those who were blinded were not stated |	Low risk	No drop-outs |	Unclear risk	No protocol |	Unclear risk	Baseline balanced. Source of funding not stated |
Liu 2004a	2004	Dengzhanhua preparations for acute cerebral infarction	CD005568	10.1002/14651858.CD005568.pub2	Quasi-RCT, method of randomisation: the sequence of admission, concealment not stated | Losses to FU: none | Blinding: not stated | |	Country: China | 106 patients (acute ischaemic stroke) | 100% CT or MRI scan before entry | Comparability: age similar, more males than females | Numbers of severity of stroke not stated | |	T: dengzhanhua 75 mg once a day for 14 days + routine treatment | C: routine treatment |	The proportion of patients with marked neurologic improvement at 14 days |	FU: 14 days | Quality grading: C (high risk of bias) | |						High risk	C - Inadequate |
Liu 2006a	2006	Speech and language therapy for aphasia following stroke	CD000425	10.1002/14651858.CD000425.pub4	Parallel group RCT, People's Republic of China |	Inclusion criteria: first onset aphasia, diagnosis of stroke following a CT scan; impaired language expression or comprehension skills; fully conscious (capable of concentrating for a minimum of 30 min) | Exclusion criteria: obvious visual and auditory disturbances prior to onset; emotional lability; dementia; severe hepatic or renal dysfunction | Group 1: 19 participants | Group 2: 17 participan…	1. Conventional SLT plus acupuncture | Intervention: "Speech training plus acupuncture". Materials: not reported. Procedures: SLT followed Schuell's stimulation method for psychological care, acupuncture and routine neurological remedies. Provided by: not reported. Delivery: not reported. Regimen (frequency (sessions weekly) x duration): not reported. Tailoring: not reported. Modification: not re…	'BADE' (sic) (BDAE?) and the CMA neurological branch scoring systems for the assessment of aphasia in Chinese |	Ã¢Â€Â• |				Unclear risk	Not reported |	Unclear risk	Not reported |	Unclear risk	Not reported |	Unclear risk	Not reported |	Low risk	All participants appear to have remained in the study |	Low risk	All prespecified outcomes reported |	Unclear risk	Acupuncture was delivered alongside SLT provision | Details of therapy, duration and outcome measurement point(s) lacking | Sample size calculation not reported | Groups comparable for sex, age, time poststroke and lesion type |
Liverpool (psychology)	2003	Stroke liaison workers for stroke patients and carers: an individual patient data meta-analysis	CD005066	10.1002/14651858.CD005066.pub2	As above |	As above |	Psychology intervention: the intervention was delivered by a psychology assistant working under the supervision of an experienced clinical psychologist; it included assessing a patient's mental and emotional state and delivering cognitive behavioural therapy for the patient as well as problem-solving for the whole family; on average the psychologists made 10 visits per patient |	As above |	Ã¢Â€Â” |						Low risk	A - Adequate |
Lomer 1987	1987	Information provision for stroke patients and their caregivers	CD001919	10.1002/14651858.CD001919.pub2	Patients randomly selected to receive leaflets, no further details given | No stated blind outcome assessment | No reported losses to follow up | 1-week follow up |	Southampton, UK | Numbers unclear; report states that 73 stroke incidents were assessed | No participant characteristics reported | Inclusion criteria: admission to medical or geriatric wards of the 2 major teaching hospitals in Southampton, clinical diagnosis of stroke | Exclusion criteria: discharge within 7 days of admission, severe illness, aphasia or dysphasia that prevents response to inter…	Treatment: 12-page leaflet prepared for study personalised with name, sections on basic pathologies of stroke, predisposing factors, treatment, recovery, facilities available in the community, and financial benefits available | Focus: patient and relative | Setting: hospital | Administration: presented to patient by a medical student with no explanation other than the leaflet may be interesting f…	(1) Knowledge of stroke (1 week) |	Validity assessment: unclear method of randomisation, no stated blind outcome assessment, comparability of treatment and control groups unknown as no reporting of participant characteristics | |						Unclear risk	B - Unclear |
London	2005	Services for reducing duration of hospital care for acute stroke patients	CD000443	10.1002/14651858.CD000443.pub2	Randomised controlled trial | Permuted blocks of 10 provided in blank sealed opaque envelopes | Final (12 month assessment) was blinded to treatment allocation | |	Patients (n = 331) recruited from two city hospitals | Inclusion criteria: patients were medically stable, lived alone and were able to transfer independently (or could be transferred by a resident carer) | Characteristics: mean age 71 years (range 27-103). Initial Barthel Index 15-19/20 in approximately 50% of patients. 331 patients randomised out of over 660 screened (approximately 45% of patie…	Intervention: multidisciplinary community therapy team comprising physiotherapy, occupational therapy, speech and language therapy and medical input. The team had a special interest in neurology and stroke and were co-ordinated through weekly multidisciplinary meetings. The community team liaised with hospital based rehabilitation staff and then provided a package of care after discharge. The max…	Main outcomes recorded at 12 months (additional details at 2, 4 and 6 months): | death | place of residence | dependency (Barthel index, Frenchay activities index, Rivermead ADL score; in current analysis dependency = Barthel index < 20/20) | subjective health status (Nottingham Health Profile) | patient mood (Hospital anxiety and depression scale) | carer health status (Caregiver strain) | patie…	Important characteristics were believed to be providing a co-ordinated package of community rehabilition | 5 intervention and 4 control patients lost to follow up. | |						Low risk	A - Adequate |
London 1999	1999	Services for reducing duration of hospital care for acute stroke patients	CD000443	10.1002/14651858.CD000443.pub3	RCT | Permuted blocks of 10 provided in blank sealed opaque envelopes | Final (12-month assessment) was blinded to treatment allocation | |	331 patients recruited from 2 city hospitals | Inclusion criteria: patients were medically stable, lived alone and were able to transfer independently (or could be transferred by a resident carer) | Characteristics: mean age 71 years (range 27 to 103). Initial BI 15 to 19/20 in approximately 50% of patients | 331 patients randomised out of over 660 screened (approximately 45% of patients were rec…	Intervention: multidisciplinary community therapy team comprising physiotherapy, occupational therapy, speech and language therapy and medical input. The team had a special interest in neurology and stroke and were co-ordinated through weekly multidisciplinary meetings. The community team liaised with hospital based rehabilitation staff and then provided a package of care after discharge. The max…	Main outcomes recorded at 12 months (additional details at 2, 4 and 6 months): death, place of residence, dependency (BI, Frenchay activities index, Rivermead ADL score; in current analysis dependency = BI < 20/20), subjective health status (Nottingham Health Profile), patient mood (Hospital anxiety and depression scale), carer health status (caregiver strain), patient and carer satisfaction, res…	Important characteristics were believed to be providing a co-ordinated package of community rehabilitation | 5 intervention and 4 control patients lost to follow-up | |				Low risk	Quote: "permuted blocks of ten with random number tables" |	Low risk	Quote: "blank opaque sealed envelopes" |			Low risk	Quote: "by a researcher blinded to which arm of the trial" |	Low risk	Missing outcome data were balanced in numbers across groups (5 patients in intervention group and 4 control patients were lost to follow-up) with similar reasons for withdrawal and proportionally unlikely to have impact |	Low risk	All pre-specified outcomes were reported |
Lorig 2001	2001	Interventions for post-stroke fatigue	CD007030	10.1002/14651858.CD007030.pub2	Randomised controlled trial |	1140 community-dwelling patients with diagnoses of chronic lung disease, heart disease, stroke ('completed cerebrovascular accident with neurologic handicap and normal mentation') or chronic arthritis were recruited | Data for the 125 patients with stroke were provided by the authors of the trial |	Chronic disease self-management programme (CDSMP) | Active intervention: 7 weekly sessions each lasting 2.5 hours in community centres where patients were taught CDSMP by peer leaders.Ã‚Â This includedÃ‚Â teaching about exercise programmes, the use of cognitive symptom management techniques, nutritional change, fatigue and sleep management, use of community resources, use of medications, dealing …	Primary outcomes: 'health behaviours, health status, and health service utilisation' | The energy/fatigue scale from the Medical Outcomes Study was used to measure fatigue | The 6-month follow-up data from the 125 patients with stroke were provided by the authors of the trial to allow us to compare the effect of the CDSMP with the 'wait list' control |							Unclear risk
Low 2012	2012	Virtual reality for stroke rehabilitation	CD008349	10.1002/14651858.CD008349.pub4	RCT |	20 participants: 10 intervention, 10 control | Inclusion criteria: diagnosis of stroke and medically stable | Mean age 60.4 (13.3) years (total sample) | 65% men | Timing post stroke: 14.21 (5.5) d |	VR intervention: locally developed VR program | Control intervention: usual care | The VR group received an additional 30 min of daily VR therapy for 2 weeks |	Fugl Meyer Motor Scale (upper limb) | Action Research Arm Test | Berg Balance Scale | Functional Independence Measure | Gait speed |	Ã¢Â€Â” |				Unclear risk	Not reported (conference abstract) |	Unclear risk	Not reported (conference abstract) |			Unclear risk	Not reported (conference abstract) |	Unclear risk	Not reported (conference abstract) |	Unclear risk	Not reported (conference abstract) |
Lowe 1993	1993	Vasoactive drugs for acute stroke	CD002839	10.1002/14651858.CD002839	Single centre. Double-blind randomised placebo controlled. Stratification at entry into A - normal consciousness/face-arm paresis. B - normal consciousness/hemiparesis or hemiplegia. C - altered consciousness/hemiparesis or hemiplegia. Method of randomisation used, statistical table using 6 groups of four possible sequences of individual treatment. ITT analysis. |	UK. 112 patients. T: 56, C: 56. Age 45-85 yrs. Males T: 37, C: 29. Inclusion: Clinical diagnosis of acute cerebral hemispheric infarction, Barthel < 65. 100% CT scan within 7 days. Enrolment within 48 hours. T: 6 patients delay > 48 hrs, C: 9 patients delay > 48hrs. |	If patients able to swallow po treatment may be initiated from the start of the trial. T: 40 mg nimodipine tds. C: identical placebo. Rx:16 weeks. If concomitant therapy used like beta blockers or methyl dopa, iv treatment was to be initially titrated against BP. |	Neurological outcome assessed by a 10-item grading system and using the Medical Research Council (MRC) numeric grading for each item when applicable. Functional outcome assessed by the Barthel Index. Assessments at days 1, 4, 7, 10 and weeks 2, 4, 8, 12, 16, 20, 24. Barthel at 1 month missing 12 in treatment group and 6 in placebo group. Barthel at 12 weeks missing 12 in treatment group and 6 in …	Ex: disability due to other causes, MI in previous four weeks or decompensated heart failure, liver or renal failure, brainstem stroke, patient whose survival is not expected, causes of neurological deficits other than ischaemic hemispheric infarction. |						Low risk	A - Adequate |
Luft 2008	2008	Treadmill training and body weight support for walking after stroke	CD002840	10.1002/14651858.CD002840.pub3	RCT | Method of randomisation: computer-based list | Blinding of outcome assessors: stated as 'yes' by the investigator | Adverse events: not stated | Deaths: not stated | Drop outs: 42 (20 in EXP group, 22 in CTL group) | ITT: no |	Country: USA | 113 participants (57 in EXP group, 56 in CTL group) | Ambulatory at study onset | Mean age: 64 to 63 years (CTL and EXP group respectively) | Inclusion criteria: first clinical ischaemic stroke, older than 45 years of age with chronic hemiparetic gait 6 or more months after completion of conventional subacute rehabilitation | Exclusion criteria: heart failure, unstable angina, peri…	2 arms: | * treadmill training sessions (training goal was 3 x 40-minute exercise sessions per week at an aerobic intensity of 60% of heart rate reserve. Duration and intensity started low (10 to 20 minutes, 40% to 50% heart rate reserve) and increased approximately 5 minutes and 5% heart rate reserve every 2 weeks as tolerated * stretching sessions (performed 13 supervised traditional stretching…	Assessed at baseline, 3 and 6 months: | * maximum walking velocity and VO2 peak during a treadmill stress test * maximum comfortable walking velocity during a 10-metre walk and a 6-Minute Walk Test)					Low risk	Computer-based list |	High risk	Not described |			Low risk	Blinded assessors |
Lynch 2005	2005	Cholesterol-reducing agents for aneurysmal subarachnoid haemorrhage	CD008184	10.1002/14651858.CD008184.pub2	Randomised, placebo-controlled trial |	39 participants with aneurysmal SAH (19 participants were randomised into the treatment group and 20 into the control group) |	Cholesterol-reducing agent (simvastatin, 80 mg per day) versus placebo for 14 days |	* Vasospasm: defined as the clinical impression of a delayed ischaemic neurological deficit * Liver transaminases * Creatine phosphokinase					Unclear risk	No description was provided in the article |	Unclear risk	No description was provided in the article |	Low risk	Quote: "All clinicians and investigators were blinded to treatment group" and "TCD evaluated by a blinded neurosonologist" | Comment: probably done |	Unclear risk	No description was provided in the article |	Low risk	All patients finished the trial |	Unclear risk	No description was provided in the article |	Unclear risk	Methods were briefly described |
MacRitchie 2001	2001	Rehabilitation for older people in long-term care	CD004294	10.1002/14651858.CD004294.pub2	Design: randomised controlled trial | Duration: 54 weeks | Follow up: none | Method of randomisation: participants were stratified by every 5 years of age and then randomly assigned by computer | Concealment of allocation: unclear | Outcome assessor blinding: no, but objective assessments were performed (assessors were unaware of pre-test scores when collecting post-test data) | Group comparabili…	Country: USA | Setting: 2 nursing homes | Randomised = 88 | % Female = 80.7 | Age: mean: 84.1 years ± 6.9 years, range: 65 to 98 years | Consent: informed consent from participant or relative and from their doctor | Inclusion criteria: nursing home long-term care resident, physically capable of safe bilateral lower extremity weight-bearing with supervision or minimal assistance, cognitively able …	Study aim or objective: investigation of the effect of a standing exercise programme on the number of falls, and the severity of intrinsic fall risk factors (functional losses of strength, balance and endurance, depression and number of infections) | Number of experimental groups: 3 | One-to-one sessions with each participant being supervised by a care assistant ‘buddy’ | Session duration: 20 min…	Measures: | Muscle power: Timed Up and Go Test, time to walk 30 feet | Balance: Duncan Functional Reach Test | Exercise tolerance: Time to walk 30 feet | Mood: Geriatric Depression Scale | Falls data: number of falls | Intention-to-treat analyses: no | Attrition: 6 participants were unable to complete post-test assessments, 2 were transferred from the nursing home, 2 died, 2 were too ill to asses…	Funding: unclear | Unpublished PhD thesis |						Unclear risk	B - Unclear |
Mahmoudi 2011	2011	Transcranial direct current stimulation (tDCS) for improving function and activities of daily living in patients after stroke	CD009645	10.1002/14651858.CD009645.pub2	Study design: sham-controlled cross-over randomised trial | Dropouts: not stated, most likely none | Adverse effects: none | Deaths: not stated, most likely none | ITT: not stated | Country: Iran |	Number of participants: 10 right-handed stroke participants with no sensory deficits | Age: (mean ± SD) 60.8 ± 14.1 years | Gender: 3 female (30%) | Type of stroke: ischaemic | Time poststroke: (mean ± SD) 8.3 ± 5.45, range 1 to 16 months | Severity: median Brunnstrom stage 6 | Inclusion criteria: single ischaemic stroke with more than 1 month's duration of mild to moderate motor deficit (to ensu…	Each participant underwent 5 different treatments with at least 4 days of each of the following: | * A-tDCS of lesioned M1 (with the cathodal electrode positioned at the contralateral supraorbital area, 1 mA for 20 minutes) * A-tDCS of lesioned M1 (with the cathodal electrode positioned at the contralateral deltoid muscle, 1 mA for 20 minutes) * C-tDCS of lesioned M1 (with the anodal electrode po…	Outcomes used: JTHFT (with familiarisation sessions) | Time points of measurement: at baseline and after stimulation |					Unclear risk	Quote: "The order of these conditions was counterbalanced and randomised across patients" |	Unclear risk	Not described |	Unclear risk	Participants probably were blinded; blinding of personnel was not described. Quote: "Patients were then randomised to the double-blinded, sham-controlled cross over part of the experiment" |	Low risk	Quote: "A blinded physiatrist—instructed not to communicate with the patients during the task—evaluated patients' performance" |	Low risk	Objective outcome measures: all participants apparently completed the study. No treatment withdrawals, no losses to follow-up, no trial group changes and no major adverse events were stated |	Low risk	All outcomes stated in the methods section were reported |
Malouin 2009b	2009	Interventions for improving sit-to-stand ability following stroke	CD007232	10.1002/14651858.CD007232.pub4	See Malouin 2009 |	See Malouin 2009 | Malouin 2009b refers to only the comparison between 1 intervention group (STS plus mental practice) and control, i.e. from 9 participants: 4 control, 5 intervention | Mean age control: 61.8 (9.5) years | Mean time since stroke onset control: 2.4 (2.0) years | Mean age intervention: 61.3 (7.2) years | Mean time since stroke onset intervention: 2.4 (1.8) years |	Intervention group: repetitive STS practice + mental practice. Repetitive practice of STS was performed with focus on loading of the affected limb and constraints were used such as seat height to increase task difficulty. Mental practice consisted of mental repetitions of the STS task for 1 hour each session. Sessions held 3 times a week for 4 weeks | Control group: no physical or cognitive pract…	See Malouin 2009 |	To prevent 'double-counting' within analyses of Malouin 2009a and Malouin 2009b, only half the number of control group participants are assigned to each study; i.e. control group n = 2 |				Low risk	Participants were randomly assigned using a random numbers table |	Unclear risk	Not indicated |			Low risk	"The analyses were carried out by a research assistant unaware of the group assignment." |	Low risk	None reported |
Man 2006	2006	Cognitive rehabilitation for executive dysfunction in adults with stroke or other adult non-progressive acquired brain damage	CD008391	10.1002/14651858.CD008391.pub2	RCT | The method of randomisation was not described |	103 participants (55 stroke, 13 TBI, 35 others), 18-55 years old, acquired brain injury at or within 6 months, adequate attention for 45-minute session, able to write with a pen in English or Chinese, fair verbal comprehension, medically stable, underwent rehabilitation, no psychiatric problems or mental handicap, not computer phobic | Group 1: n = 28 | Group 2: n = 30 | Group 3: n = 25 | Group 4…	Group 1: problem-solving computer training (restorative) | Group 2: therapist training (restorative) | Group 3: online training with a therapist (restorative) | Group 4: control | Each of the intervention groups received 20 x 45-minute weekly sessions. The control condition was not described |	Problem Solving Questionnaire | Category Test of Halstead-Reitan Neuropsychological Test Battery for concept formation | Lawton Instrumental Activities of Daily Living Index |							Unclear risk	Lots were drawn in 2 stages for randomisation but concealment was not stated |	Low risk	Participants and assessors were blinded |	Low risk	Participants and assessors were blinded |	Low risk	There were no drop-outs |			Unclear risk	Control group had no placebo, therefore, contact alone may still be contributing to improvements |
Manlapaz 2010	2010	Virtual reality for stroke rehabilitation	CD008349	10.1002/14651858.CD008349.pub4	RCT |	Recruited from rehabilitation centres in Manila, Phillipines | 16 participants: 8 intervention, 8 control | Inclusion and exclusion criteria: not reported | Mean age: 55.69 (9.88) for the total sample | 69% men | Timing post stroke: mean 38.56 (14.51) months |	VR intervention: Nintendo Wii | Control intervention: not reported | Intervention was provided twice/week for 6 weeks |	Outcomes assessed post intervention | Fugl Meyer | Motor Assessment Scale | Fast Fourier Transform (FFT) analysis |	Ã¢Â€Â” |				Unclear risk	States that participants were randomised using the 'fishbowl' method |	Low risk	Sealed opaque envelopes |			Low risk	Assessor blinded |	Low risk	No missing data |	Unclear risk	Details not reported (conference abstract) |
Mann 1997	1997	Interventions for dysphagia in acute stroke	CD000323	10.1002/14651858.CD000323	Computer-generated randomisation | Blinded outcome assessments by SALT | Analysis by ITT unclear | Balancing of baseline prognostic factors between treatment groups unclear |	1 centre in Australia | 99 patients, gender ratio unclear, mean age 73 years | Stroke types unclear | Enrollment within 2 weeks of stroke onset: mean 2 days, range 0 to 12 days |	Rx 1: standardised high intensity swallowing therapy | Rx 2: standardised low intensity swallowing therapy | C: usual care | Treatment for up to 1 month |	Outcomes: time to return to normal diet; aspiration pneumonia |	Trial continues to 300 patients | Interim results published at 99 patients | Follow up: 6 months |						Low risk	A - Adequate |
Mant 2000	2000	Non-pharmacological interventions for caregivers of stroke survivors	CD008179	10.1002/14651858.CD008179.pub2	RCT |	Source:Ã‚Â any patient admitted with acute stroke (first or recurrent) to hospitals in Oxford between August 1995 and February 1998, identified from a hospital-based stroke register | Definition of caregiver: the person (other than a health care professional) perceived by the patient or family as normally being most responsible for day-to-day decision-making and provision of care | Caregivers' in…	Title: family support | Characteristics:Ã‚Â dependent on the problems, needs and requests of families | Intervention provided by: family support organiser | Intervention delivered: not stated | Dose/frequency/timing of intervention:Ã‚Â at the discretion of the family support organiser | Intervention length: variable | Title:Ã‚Â normal care | Characteristics: normal care | Intervention provided by…	Frenchay Activities Index; General Health Questionnaire 28; Caregiver strain index; Dartmouth co-op charts; knowledge about stroke and use of services | Timing of assessment: 6 months |					Low risk	"Randomisation was ... prepared from computer generated random numbers." |	Low risk	"Randomisation was done by staff not involved in the care of patients, by use of sequentially numbered (opaque sealed) envelopes in blocks of 10." |	Low risk	"Follow-up visits were done 6 months after stroke, at familiesÃ¢Â€Â™ homes by a researcher who was unaware of the intervention group status." |	Low risk	"Follow-up visits were done 6 months after stroke, at familiesÃ¢Â€Â™ homes by a researcher who was unaware of the intervention group status." |	Unclear risk	128/258 (50%) outcome data missing for participants in the experimental group and 125/262 (48%) outcome data missing from participants in the comparatorÃ‚Â group at the end of scheduled follow-up for the primary outcome (caregiver stress or strain | Reason for missing data reported: not reported | Missing data balanced between groups:Ã‚Â yes | Statistical methods used to deal with missing data:Ã‚…	Low risk	The majority of pre-specified outcomes have been reported |
Marangolo 2011	2011	Transcranial direct current stimulation (tDCS) for improving aphasia in adults with aphasia after stroke	CD009760	10.1002/14651858.CD009760.pub4	Randomised double-blinded cross-over trial |	Country: Italy | 3 participants (1 woman) with single left hemispheric stroke, non-fluent aphasia and no signs of apraxia of speech | Inclusion criteria: native Italian proficiency, pre-morbid right-handedness, persisting symptoms for at least 6 months | Exclusion criteria: acute or chronic neurological symptoms requiring medication |	Each participant underwent 2 different treatment conditions (A: A-tDCS, 1 mA; B: S-tDCS, 20 minutes over the left inferior frontal gyrus (Broca's area)) in the following order: | A: 5 days language therapeutic repetition task + A, 6 days' rest period, 5 days' language therapeutic repetition task + B | B: 5 days language therapeutic repetition task + B, 6 days' rest period, 5 days' language therap…	Outcomes were reported at baseline, 1 week, 1 month and 2 months after the end of intervention: | - naming accuracy in per cent (continuous; ranging from 0 to 100 with a higher value indicating better performance) |					Low risk	Computer-generated random list (Marangolo 2012) |	Unclear risk	None (Marangolo 2012) |	Low risk	Objective outcome measures: participants were blinded to stimulation condition, whereas personnel were not |	Low risk	Objective outcome measures: outcome assessor was unaware of stimulation type |	Low risk	Objective outcome measures: all participants apparently completed the study. No treatment withdrawals, no trial group changes and no major adverse events stated |	Unclear risk	All outcomes listed in the 'Methods' section reported, no protocol could be identified |	Low risk	No other bias identified |
Marangolo 2013c	2013	Transcranial direct current stimulation (tDCS) for improving aphasia in adults with aphasia after stroke	CD009760	10.1002/14651858.CD009760.pub4	Randomised controlled cross-over trial |	Country: Italy | 7 participants (5 men, 2 women) with single left hemispheric stroke with non-fluent aphasia were included, mean age (SD): 62 (10) years; time since stroke (SD): 41 (27) months; educational level (SD): 13 (6) years; token test (SD): 14 (6) out of 36 | Inclusion criteria: native Italian proficiency, pre-morbid right-handedness, single left hemispheric stroke, time since stroke at l…	Each participant underwent all of the following conditions for 5 consecutive days with a 14-day intersession interval between each condition: | - speech therapy plus A-tDCS over the Broca's area with 1 mA for 20 minutes (100 minutes per week) | - speech therapy plus A-tDCS over the Wernicke's area with 1 mA for 20 minutes (100 minutes per week) | - speech therapy plus S-tDCS over Broca's or over …	Outcomes were recorded at baseline, at the end of intervention phase and 1 week after the end of intervention phase: | - accuracy of naming (continuous; ranging from 0 to 100 with a higher value indicating better performance) | - vocal reaction time (0 to infinity with a lower value indicating better performance) |					Unclear risk	Not described by the study authors |	Unclear risk	Not described by the study authors |	Unclear risk	Not clearly described by the study authors |	Unclear risk	Not described by the study authors |	Unclear risk	Objective outcome measures: all participants apparently completed the study. No treatment withdrawals, no trial group changes and no major adverse events stated. 1 participant was not able to participate in the follow-up examination due to personal reasons |	Unclear risk	All outcomes listed in the 'Methods' section reported, no published protocol could be identified |	High risk	Risk of multiplicity: 2 out of 7 participants (29%) are the same participants as in Marangolo 2013a and further 2 participants are the same as in Fiori 2013 |
Marfella 2006	2006	Peroxisome proliferator-activated receptor gamma agonists for preventing recurrent stroke and other vascular events in patients with stroke or transient ischaemic attack	CD010693	10.1002/14651858.CD010693.pub3	A randomised, placebo-controlled trial |	40 patients who presented with symptoms of cerebral ischaemic attack were included and randomised as 1:1 into the trial |	Rosiglitazone 8 mg per day or placebo was given for 4 months |	Ubiquitin-proteasome activity |	38 patients with asymptomatic carotid stenosis were not included in this review |				Unclear risk	Method of random sequence generation was not described |	Unclear risk	Allocation concealment was not reported |	Unclear risk	Insufficient information to judge |	Low risk	The specimens were analysed by an expert pathologist blinded to the participant's diagnosis |	Low risk	No participant in either group discontinued the treatment |	Low risk	All pre-specified outcomes were reported |	Low risk	No other bias was found |
Marsden 2010	2010	Circuit class therapy for improving mobility after stroke	CD007513	10.1002/14651858.CD007513.pub3	RCT cross-over design | Mobility-related CCT plus education versus wait list control |	26 participants (Group 1 = 12, Group 2 = 14), mean 2.5 years post-stroke, mean age 71.7 years, clinical diagnosis of stroke |	Intervention: mobility-related CCT, 10 x 5-min workstations consisting of sit to stand, reaching, standing balance, walking figure 8, stationary bike; 1 h exercise and 1 h education, once a week for 7 weeks | Comparison: wait list control | Staff:participant ratio: 1:3 |	6mWT, TUG, Short-form 36 (physical), Carer Strain Index |	Only first comparison (pre-cross over) included |				Low risk	Toss of a coin by a team member |	High risk	Team member responsible for allocation |	High risk	No mention of blinding of staff or participants, however unlikely due to nature of trial. Unlikely to influence outcomes | Primary outcomes assessor blinded | Secondary outcome assessors not blinded. Only secondary outcomes used in the meta-analysis |	High risk	No mention of blinding of staff or participants, however unlikely due to nature of trial. Unlikely to influence outcomes | Primary outcomes assessor blinded | Secondary outcome assessors not blinded. Only secondary outcomes used in the meta-analysis |	Low risk	Intention-to-treat. "Ã¢Â€Â¦ but no values were imputed for survivors or carers who did not attend an assessment session." | Only 1 loss to follow-up (hospitalisation) for intervention group. Figure 1 flow diagram |	Unclear risk	No protocol available |	Low risk	No other sources of bias evident |
Marti Masso 1990	1990	Blood pressure-lowering treatment for preventing recurrent stroke, major vascular events, and dementia in patients with a history of stroke or transient ischaemic attack	CD007858	10.1002/14651858.CD007858.pub2	RCT |	Total number of participants randomised: 264 | Setting: hospital | Participants: patients with TIA or minor stroke in the previous 12 months | Mean age: 61 years | Sex: 71% men | Country: Spain |	Nicardipine (20 mg three times a day) |	Recurrent stroke of any type | Ischaemic stroke | Death by any cause |	Distribution between intervention and control suggests a randomisation ratio of 2:1, which remains unexplained |				Unclear risk	Comment: method of sequence generation not described |	Unclear risk	Comment: method of allocation concealment not described |	High risk	Comment: no blinding described, and outcome possibly influenced by lack of blinding |	High risk	Quote: "At three, six and 12 months the patients were asked about new symptoms of ischaemic episodes." | Comment: no blinding described, and outcome possibly influenced by lack of blinding |	Unclear risk	Comment: the study did not address this outcome |	Unclear risk	Comment: no protocol published |	Low risk	Comment: the study appears to be free of other sources of bias |
Mayer 2005a	2005	Haemostatic therapies for acute spontaneous intracerebral haemorrhage	CD005951	10.1002/14651858.CD005951.pub4	Parallel group, randomised, placebo-controlled, phase II: a dose-escalation safety and efficacy study |	Inclusion criteria: | * Age 18 years or older * Spontaneous ICH within 3 h of onset with no obvious secondary causeExclusion criteria: | * GCS 3 to 5 * Surgical ICH evacuation planned within 24 h * mRS > 2 pre-ICH * Allergy to trial product * Participation in another RCT	Intervention: recombinant activated factor VII (NovoSeven) at doses of 10 mcg/kg, 20 mcg/kg, 40 mcg/kg, 80 mcg/kg, 120 mcg/kg, or 160 mcg/kg, within 1 h of baseline CT | Comparator: placebo, within 1 h of baseline CT |	Adverse events at days 1 to 5, 15 (or hospital discharge), and 90; change in ICH Ã‚Â± IVH volume on CT between baseline and 24 h; ICH growth (> 33% or 12.5 mL); drop of > 1 GCS point or increase of > 3 NIHSS points on days 0 to 5; dead versus alive with little disability (BI 95 to 100, GOS-E 8, mRS 0 to 2), versus alive and functionally independent (BI 60 to 100, GOS-E 5 to 8, mRS 0 to 3) at day …	There was imbalance in the baseline ICH volumes between placebo and treatment groups (increasing with higher recombinant factor VIIa doses), although the authors stated that this was not statistically significant. The trial drug was given to 2 of 47 participants more than 4 h after ICH onset. This trial was funded by Novo Nordisk. |				Unclear risk	The method of randomization was not specified |	Unclear risk	Not described. Quote: "A randomization schedule was generated." |	Unclear risk	Providers were said to be blinded to treatment allocation (but treatment dose escalation may have been apparent) |	Unclear risk	The assessment of outcomes was not explicitly stated to be blinded |	Unclear risk	Unclear |	Unclear risk	Unclear |
Mayr 2008	2008	Electromechanical and robot-assisted arm training for improving activities of daily living, arm function, and arm muscle strength after stroke	CD006876	10.1002/14651858.CD006876.pub4	Cross-over RCT | Method of randomisation: not stated |	Country: Austria | Sample size: 8 (4 in treatment group, 4 in control group) | Inclusion criteria: < 3 months poststroke with severe to moderate upper-limb paresis, sufficient communication abilities to complete the study, and written informed consent | Exclusion criteria: painful arthritis of the wrist and finger or physician-determined major medical problems |	2 groups: | * group AB: the participants received over 2 weeks, 5 times per week robot-assisted therapy with the ARMOR device, then 2 weeks with no intervention, and then over 2 weeks, 5 times per week EMG-initiated functional electrical stimulation * group BA: the participants received 5 times per week over 2 weeks EMG-initiated functional electrical stimulation, then 2 weeks no intervention, an…	Outcomes were recorded at baseline and then after each cross-over (after 2, 4, and 6 weeks since baseline) | * CMSA * MAS * Jamar dynamometer to measure hand-force * Functional Dexterity Test					Low risk	Insufficient information about the sequence generation process |	High risk	No concealment of allocation was provided (information provided by the investigator) |			High risk	Assessors were not blinded (information provided by the investigator) |			Unclear risk	Insufficient information to permit judgement |
Mazer 2003	2003	Non-pharmacological interventions for perceptual disorders following stroke and other adult-acquired, non-progressive brain injury	CD007039	10.1002/14651858.CD007039.pub2	Setting: rehabilitation hospital | Sites: 1 | Countries: Canada | Trial design: parallel | Recruitment dates: start and end not reported | |	Numbers: 97 randomised, 86 analysed | Definition of stroke: medical (hospital) records (personal communication) | Time since stroke: mean 78 days: experimental group mean (SD) 91 days (52); controls 67 days (28) | Time since rehabilitation: mean Ã¢Â‰Âˆ 52 days | Comorbidities affecting disability reported: yes | Excluded: yes: standard contraindications to driving, plus bilateral lesion, cerebell…	Described adequately to replicate: no | Broad class: 2 types - sensory stimulation coupled with strategy training | Specific nature: the experimental intervention comprised 4 commercially available computerised software programmes (Tetris, Othello, Mastermind, Jigs@w Puzzle) commonly used by occupational therapists to retrain perceptual and cognitive functions. The OT selected the simplest level …	Reported: | * 6-month ADL: no * End of intervention ADL: no scale reported or measured, but driving evaluation * 6-month perception impairment: no * End of intervention perception impairment: yes * 6-month QoL: no * 6-month effect on carer: no * Discharge destination: noAdverse events: | * Death: no * Fatigue: no * Falls: no * Accidents: no * Others: yesSpecified primary outcome(s): pass/fail of …	Barbara Mazer provided additional information and clarification (September 2009). Has another study prepared for submission, see 'Characteristics of ongoing studies'. |				Low risk	Computer-generated random number tables in stratified blocks |	Low risk	No description of process. From personal communication, statistician (third party) prepared sequential envelopes independently |	High risk	Intended blinded assessment, but correctly identified for 79% of participants |	High risk	Intended blinded assessment, but correctly identified for 79% of participants |	Low risk	Explicit reasons given for missing outcome evaluation in 13 (13%) participants. None clearly related to intervention: decided not to return to driving (5); became medically unfit (3); died (3); moved (1); not legally able to drive (1) | |	Low risk	Does not appear selective | |	Low risk
Meltzer 2018	2018	Telerehabilitation services for stroke	CD010255	10.1002/14651858.CD010255.pub3	RCT |	Recruited from the community in Canada | Inclusion criteria: a history of unilateral stroke resulting in a communication disorder, occurring at least 6 months in the past; availability of a communication partner to participate in the treatment programme; ability to travel to the treatment site if not at home, and ability to hear instructions and operate an iPad tablet to perform homework exercise…	The study took place over 12 weeks for each participant, with an assessment in the first and last weeks and therapy during the intervening 10 weeks. | Telerehabilitation intervention (Aphasia telerehab): remote therapy sessions were conducted via teleconferencing equipment and software. Participants possessing adequate equipment at home consulted the therapist using WebEx, a commercial teleconfer…	Timing of outcome assessment: baseline and post-intervention (12 weeks) | Measures: Western Aphasia Battery Revised Part 1, Cognitive Linguistic Quick Test, Communication Confidence Rating Scale for Aphasia, Communication Effectiveness Index |					Unclear risk	Not reported |	Unclear risk	Not reported |			Unclear risk	Assessments were conducted by a therapist not involved in the study but not clear if they were blind to allocation. |	Unclear risk	Reporting of recruitment and withdrawals had limited detail including balance between groups. |	Unclear risk	Could not identify study protocol or trial registration |	Unclear risk	Groups were separated by diagnosis; however it was not clear whether this was factored into the randomisation process. |
Michielsen 2011	2010	Mirror therapy for improving motor function after stroke	CD008449	10.1002/14651858.CD008449.pub2	RCT |	Country: Netherlands | Sample size: 40 participants (20 in each group,; 4 dropped out during intervention period, 4 more dropped out after 6 months) | Inclusion criteria: knowledge of Dutch language, Brunnstrom score upper extremity between 3 and 5; home dwelling status; at least 1 year post-stroke | Exclusion criteria: neglect; co-morbidities that influenced upper extremity usage; history of mul…	2 arms: | * mirror therapy: participants were instructed to move both arms while looking in the mirror (moving arm covered) * bilateral arm training: patients performed the same treatment protocol as in group 1, but without a mirror1 and 2: once a week physiotherapeutic supervision for 60 minutes; 5 times a week, 60 minutes of practice at home for 6 weeks |	Outcomes were recorded at baseline, post-treatment and after 6 months | * FM-UE motor score (0 to 66) * Pain (VAS 0 to 100 mm) * Grip force (in kg) * TS elbow and wrist * ARAT (0 to 57) * ABILHAND questionnaire (self-perceived arm use) * Stroke ULAM (accelerometric measurement of arm movements during 24 hours) * EuroQol (quality of life, EQ-5D)	Published and unpublished data |				Low risk	Computer generated random number sequence |	Low risk	Patients received group allocation after baseline measurement |			Low risk	Assessors were blinded to group allocation |
Mihalko 1996	1996	Rehabilitation for older people in long-term care	CD004294	10.1002/14651858.CD004294.pub2	Design: cluster randomised controlled trial | Duration: 8 weeks | Follow up: 1 week | Method of randomisation: randomised by residence - no further details given | Concealment of allocation: unclear | Outcome assessor blinding: unclear | Group comparability at entry: no, significant differences P < 0.05 | Participants in the strength training programme had significantly greater strength and ADL s…	Country: USA | Setting: senior citizen or residential nursing home | Randomised = 58 | % Female = 83% | Age: mean: 82.67 years ± 7.72 years, range: 71 to 101 years | Consent: not specified | Inclusion criteria: sedentary for at least 6 months prior to commencing programme | Exclusion criteria: none stated | % Eligible within home: not reported | % Eligible that participate: not reported | Experim…	Study aim or objective: (1) effects of upper body high-intensity training on muscular strength, ADLs and subjective well-being (2) whether changes in strength were related to subsequent changes in subjective well-being and ADLs | Number of experimental groups: 2 | Group intervention delivery | Session duration: 30 minutes | Number of sessions per week: 3 | Seated: yes | Exercise features: | Exper…	Measures: | Function: general (Instrumental ADL scale) | Muscle power: upper body - 5 muscle groups (1 repetition maximum) | Perceived health status: positive and negative affect schedule, Satisfaction With Life scale | intention-to-treat analyses: no | Attrition: | N = 0 | Compliance: not reported | Key findings: | (1) Significant baseline difference - those in the strength training group were s…	Funding: not reported |						Unclear risk	B - Unclear |
Mikulecka 2005	2005	Hands-on therapy interventions for upper limb motor dysfunction following stroke	CD006609	10.1002/14651858.CD006609.pub2	Trial inclusions: ischaemic cerebrovascular accident, admitted to hospital, medically stable | Trial exclusions: none described | Statistical analyses performed: Kruskal-Wallis and Friedman tests |	Number of participants: 40 | Mean age (years): experimental group: 65, control group: 69 | Age range: experimental group: 43 to 80, control group: 50 to 84 | Gender ratio (male:female): experimental group: 15:5, control group: 12:8 | Site of lesion: experimental group: 12 right carotid; 8 left carotid, control group: 13 right carotid; 7 left carotid | Time post stroke: 1 week | Stroke classificat…	Able-bodied group: n/a | Control group: standard physiotherapy approach | Experimental group: standard physiotherapy approach, plus clearly-described hands-on treatment for 20 minutes for 8 to 12 days (average: 6 treatments) |	Jebson-Taylor Test (Jebson 1969), Visual Ranking Score for Hand Function Test |	Ã¢Â€Â” |						Unclear risk	Unclear |
Mirela 2015	2015	Mirror therapy for improving motor function after stroke	CD008449	10.1002/14651858.CD008449.pub3	RCT |	Country: Romania | Setting: inpatient | Age: adults (mean age: 57.5 years) | Sample size: 15 participants (7 in experimental group, 8 in control group, no dropouts published) | Sex: 8 women, 7 men | Inclusion criteria: hemiplegia following a 1st stroke (documented by CT scan), time from stroke between 1 to 3 months, without severe attention deficit | Exclusion criteria: global aphasia and cogniti…	2 arms | 1 and 2: conventional stroke rehabilitation programme (neuro-rehabilitation technique, electrical stimulation and occupational therapy) | * MT: bilateral (as good as possible) upper limb movements (flexion and extension of the shoulder, elbow, wrist and finger, pronation and supination of the forearm) under physiotherapeutic supervision * No additional therapy1 and 2: 6 weeks, 5 times a …	Outcomes were recorded at baseline and 1 day after therapy | * BRS * FM-UE * AS * Bhakta test for assessment of finger flexion degree	Funding source: not financed | Declarations of trialistsÃ¢Â€Â™ interests: there are no conflicts of interest |				Unclear risk	Participants were randomly assigned (authors' statement) |	Unclear risk	Not stated |			Unclear risk	Not stated |	Unclear risk	Not stated |
Mo 2002	2002	Buflomedil for acute ischaemic stroke	CD009570	10.1002/14651858.CD009570.pub2	RCT |	63 participants with acute ischaemic stroke | Time of randomisation after stroke onset: unknown | Treatment (buflomedil + puerarin): 32 participants at randomisation (66% male, mean age 66 years) and all completed treatment | Control (puerarin): 31 participants at randomisation (77% male, mean age 70 years) and all completed treatment |	Treatment: buflomedil (200 mg, ivgtt, daily, 14 days) + control intervention | Control: puerarin (500 mg, ivgtt, daily, 14 days) |	Time of outcome assessment: by the end of 14-day treatment | CSS | Adverse events |	Combination of buflomedil with puerarin | Funding: not reported |				Unclear risk	"Randomised" but did not report the methods of randomisation |	Unclear risk	Insufficient information was reported to permit judgement |	High risk	Interventions used in the 2 groups were visibly different |	Unclear risk	The trial did not address this outcome |	Low risk	No missing outcome data |	Unclear risk	The protocol was not available. Insufficient information to permit judgement |
Mohr 1992	1992	Calcium antagonists for acute ischemic stroke	CD001928	10.1002/14651858.CD001928.pub2	Publication status: published | Multicenter placebo-controlled trial | Random sequence generation: unclear | Concealment: numbered box | Double-blind | Exclusions during trial: 102 | Losses to follow-up: unclear |	Inclusion criteria: age 20 to 90 years, start within 48 hours, clinical diagnosis of acute ischemic stroke, CT scan without evidence of cerebral hemorrhage | Exclusion criteria: coma, intracranial hemorrhage, tumor, infection, trauma, serious other organic brain disease, need for mechanical ventilation, calcium antagonist therapy, pregnancy, hypotension, bradycardia, heart block, hepatic or renal…	Treatment: oral nimodipine 20 mg, 40 mg or 80 mg tid for 2 weeks | Placebo: identical regimen | (4 groups: 60 mg/day, 120 mg/day and 240 mg/day and placebo) |	Motor strength from Stroke Data Bank, Toronto Stroke Scale, Barthel Index, Mathew Scale | Dependency measurement used in review: Barthel Index at 21 days | Death | Last follow-up: 6 months (only deaths) |	Data available from publication and Bayer AG, Wuppertal, Germany |				Unclear risk	Not mentioned |	Low risk	Study centers were provided with numbered boxes containing tablets in blister packs of 4 each | The appearance of placebo and each drug dose was identical |	Low risk	Double-blind |	Low risk	Double-blind |	Low risk	All patients randomized were analyzed, the analysis followed the ITT principle |	Unclear risk
Mori 1992	1992	Thrombolysis (different doses, routes of administration and agents) for acute ischaemic stroke	CD000514	10.1002/14651858.CD000514.pub2	Sequentially numbered identical containers | Blinding: double | Lost to follow up: 0 |	Japan | 19 patients | Mean age 67 yrs, 53% male | Thromboembolic stroke in internal carotid artery territory | 100% pre-entry CT and angiography | Time since stroke: < 6 hours | Comparability of groups: age, associated diseases similar, more males in the lower dose group (78% versus 30%) | |	H: rt-PA (duteplase supplied by Sumitomo Pharmaceuticals, Tokyo) 30 MIU (60 mg) IV infusion for 1 hour | L: rt-PA (duteplase ) 20 MIU (40 mg) IV infusion for 1 hour | Placebo group | Antithrombotic drugs were not allowed within 24 hours after infusion, but could be allowed thereafter | |	Angiographic recanalization | Death | Neurological improvement | Intracranial haemorrhage | Extracranial haemorrhage | Barthel Index at 1 month |	Ex Crit: pre-entry CT abnormality related to ischaemic events, > 80 yrs, severe strokes, bleeding tendency. | Follow up: 1 month |						Unclear risk	B - Unclear |
Moritz 2010	2010	Local versus general anaesthesia for carotid endarterectomy	CD000126	10.1002/14651858.CD000126.pub4	RCT | Computer random | Blinding: not reported | Cross-over: 2 patients crossed over from LA to GA but these 2 patients were excluded from study | Exclusion during trial: 6 (2 withdrawal of consent, 4 incomplete data) | Losses to FU: not report |	Germany 2010 | 96 patients, 96 operations | Age (mean): of all participants, 69 years | Male: 68.8% (LA), 70.8% (GA) | Comparability for vascular risk factors, preoperative symptom, ASA classification | Indication for surgery: symptomatic 70% to 99%, asymptomatic 80% to 99% |	LA: superficial + deep cervical block by 1% prilocaine | GA: fentanyl, propofol, rocuronium and anaesthesia maintain by inspired sevoflurane, bolus fentanyl | Patching: not reported | Antiplatelet Rx: not reported | Indication for shunting for LA group was any neurological deterioration like speech abnormality, hemiparesis, or impaired consciousness | The indication for shunting in the GA group w…	Stroke, myocardial infarction, cardiopulmonary data (blood pressure, heart rate), comparison neuromonitoring various method i.e. stump pressure, transcranial Doppler, near-infrared spectroscopy, somatosensory evoked potentials |					Low risk	Quote: "All patients were randomised to either sevoflurane/fentanyl anaesthesia (GA = general anaesthesia) or regional anaesthesia (RAI) using a computerized system" |	High risk	Not reported |	High risk	Patients and surgeons were not blinded to treatment group |	High risk	Not reported |	Low risk	Quote: "a total of 106 patients were randomised to the sevoflurane/ fentanyl (n=53) and regional (n=53) anaesthesia groups. Four patients were excluded because of withdrawal of consent (2 in each group), 2 patients because of conversion to general anaesthesia, and 4 patients because of incomplete data acquisition (3 in GA and 1 in RA). Thus, the final analysis was conducted in 96 patients (GA: n=…	High risk	All prespecified outcome were reported |	High risk	Not reported |
Morreale 2016 CTE	2016	Very early versus delayed mobilisation after stroke	CD006187	10.1002/14651858.CD006187.pub3	Cognitive therapeutic exercise (CTE) subgroup of Morreale 2016 |								Low risk	See Morreale 2016 |	Unclear risk	See Morreale 2016 |	Unclear risk	See Morreale 2016 |	Low risk	See Morreale 2016 |	Unclear risk	See Morreale 2016 |	Unclear risk	See Morreale 2016 |
Moustapha 2012	2012	Mirror therapy for improving motor function after stroke	CD008449	10.1002/14651858.CD008449.pub3	Randomised cross-over trial |	Country: France | Setting: not stated | Age: adults (mean age: 53.5 years) | Sample size: 8 participants (4 in each group, 2 dropouts) | Sex: 4 women, 4 men | Inclusion criteria: neglect (according to Negligence Evaluation Battery) secondary to a unilateral stroke of the right hemisphere | Exclusion criteria: other concomitant cerebral injuries, Illetrism or cognitive dysfunction altering compreh…	2 arms | * MT: sequence of analytical movements with right upper limb while looking to the image in the mirror * Sham therapy: the image of the right arm was replaced by landscape images, participants were asked to describe the images in the mirror, no movement1 and 2: 5 days a week, 30 minutes a day; | 1: MT for 5 consecutive days, 1 session a day, after 10 days sham therapy for 5 consecutive da…	Outcomes were recorded before and after each session | * LBT * Cancellation task (Mesulam Test)	Based on unpublished information | Funding source: not stated | Declarations of trialistsÃ¢Â€Â™ interests: not stated |				Low risk	Participants were randomly assigned by randomised-number sequence |	Low risk	Concealed allocation by drawing lots |			Low risk	Assessor was blinded to group allocation |	High risk	No ITT analysis was performed |
Mudge 2009	2009	Physical rehabilitation approaches for the recovery of function and mobility following stroke	CD001920	10.1002/14651858.CD001920.pub3	Study design: single-blind RCT | Method of randomisation: "prospective, randomized, single-blind, attention controlled clinical trial of circuit-based rehabilitation in adults at least 6 months after stroke" | Ã¢Â€Â˜Participants were randomly assigned to the exercise or control group through the use of computer-generated random numbers by an individual not associated with the study. Randomization…	Number of participants: n = 58 | Inclusion criteria: "1 or more strokes more than 6 months earlier, discharged from rehabilitation, and were able to walk independently (with an aid if necessary). Some residual gait difficulty was required, as defined by a score of less than 2 on at least 1 of the walking items of the physical functioning scale of the 36-Item Short Form Health Survey" | Exclusion …	(1) Exercise group (n = 31) | "There were 15 stations in the circuit, which were graded to each participantÃ¢Â€Â™s ability and progressed as tolerated. Each station contained either a task-oriented gait or standing balance activity, or strengthening of a lower extremity muscle in a way designed to improve gait. Details of the content of each station and examples of progressions are provided in an…	Measures of motor function: Rivermead Mobility Index | Measures of voluntary movement: Six-Minute Walk test, Timed 10-Metre Walk test | Other secondary outcome measures: Physical Activity and Disability Scale (PADS), Activities-Specific Balance and Confidence Scale, mean number of steps/d (measured by the StepWatch Activity Monitor) | Time points when outcomes were assessed: "Two baseline testing…	Data provided are means and ranges. For analysis, standard deviations have been estimated by calculating (upper range - lower range)/four |				Low risk	"randomly assigned to the exercise or control group through the use of computer-generated random numbers by an individual not associated with the study" |	Low risk	"Participants were not blind because they were aware of their own group allocation, which was revealed after the second testing session. Participants were instructed not to discuss group allocation with the assessor. The testing sessions were carried out in the same rehabilitation clinic as the intervention groups but were scheduled at different times to maintain blinding of the assessor" |			Low risk	"Outcome assessment was performed by an independent physiotherapist blind to treatment assignment" |	Low risk	Dropouts accounted for |			Unclear risk	No information provided |
Mudie 2001: Chronic	2001	Simultaneous bilateral training for improving arm function after stroke	CD006432	10.1002/14651858.CD006432.pub2	(as Mudie 2001: Acute) |										Unclear risk
Mueller 2013	2013	Music interventions for acquired brain injury	CD006787	10.1002/14651858.CD006787.pub3	RCT | 3-arm parallel-group design |	Participants with CVA (N = 1; 6.67%) and traumatic brain injury (N = 14; 93.33%) | Time since onset: mean 21.56 years (SD 21.93) | N randomised to experimental group: 5 | N randomised to placebo singing group: 5 | N randomised to control group: 4 | N analysed in experimental group: 5 | N analysed in placebo singing group: 5 | N analysed in control group: 4 | Mean age: 43.93 years (SD 10.41) | Sex…	3 study groups: | 1. Music intervention group (used in this review): endogenous shifting training within the context of neurologic music therapy tasks led by a board-certified music therapist | 2. Placebo singing group (not used in this review): group sing-a-long sessions, led by the same music therapist | 3. Control group: standard care | Number of sessions: 5 in total once per day over 5 days |…	Mental flexibility (Trail Making Test parts A and B); executive functioning (Dysexecutive Questionnaire (DEX) of the Behavioural Assessment of the Dysexecutive Syndrome and the Paced Auditory Serial Addition Test) | Pre and post scores used |					Low risk	Used computer-generated number list with stratified random sampling. Quote: "Random assignment was accomplished by assigning numbers to each participant using the online programme RANDOM.org. The numbers were then randomly sorted into three groups using the online randomisation programme, Research Randomizer" (p32) |	Unclear risk	Allocation concealment was not reported |	Low risk	It was not possible to blind the participants or professionals delivering the intervention |	Subjective outcomes: High risk | Objective outcomes: Low risk	Subjective outcomes: Participants were provided with information in the consent form that could influence subjective outcomes. Quote: "We hope to show that music therapy makes a positive difference. We hope this research will help insurance companies decide to pay for future music therapy services" (p76) | | Objective outcomes: Blinding of outcome assessment was adequate for the outcomes recommen…	Low risk	Attrition was 6.67%. Quote: "One participant dropped out due to scheduling conflicts" (p33 and p41) |	Low risk	There are no indications of selective reporting for this study |
Muir 2000	2000	Physical methods for preventing deep vein thrombosis in stroke	CD001922	10.1002/14651858.CD001922.pub3	Study: RCT | Exclusion to post-randomisation: 1 | Losses to follow up: 19 | DVT diagnosis: CDU at enrolment and at day 7 Ã‚Â± 2 | Statistical analysis: odds ratio and NNT | Scheduled treatment and follow-up period 7 Ã‚Â± 2 days |	Country: UK | Total number of participants: 98 (1 missing data) | Total available for analysis: 71 | Age: mean age > 73 years | Sex: not specified | Immobilisation: yes | Inclusion criteria: acute stroke within 24 hours | Exclusion criteria: patients with coma, life-threatening intercurrent illness, critical lower limb ischaemia or severe dermatological conditions | Full intention-to-treat analys…	Type: GCS thigh-length Kendall TED or Brevett TX brands | Control: 32 | Treatment: TED group 37, TX group 28 | Duration applied: time of application and duration applied not specified |	DVT | Control: first exam 3/32, second exam 5/26, either 7/32 | Treatment: first exam 6/65, second exam 3/45, either exam 7/65 | P value: ns |	TX and TED groups were combined for analysis of efficacy. Only 1 symptomatic DVT occurred during study period, but it is not clear in which group. Some data reported in the results do not correspond to data reported in tables |				Low risk	A - Adequate. Computer-generated random numbers |	Low risk	A - Adequate. Sealed envelopes |	Low risk	A - Adequate. Examinations videotaped for blinded independent review |	Low risk	A - Adequate. Examinations videotaped for blinded independent review |	Unclear risk	B - Unclear. Not clearly reported. Data in the results do not correspond to data shown in tables |
[truncated: 195 more rows]

## Sheet: Frequency Distribution
Row Labels	Count of Year
1962	1
1966	1
1970	1
1972	1
1973	2
1977	1
1979	2
1981	3
1982	1
1983	2
1984	3
1986	2
1987	5
1988	4
1989	2
1990	5
1991	1
1992	3
1993	4
1994	6
1995	3
1996	9
1997	4
1998	7
1999	15
2000	24
2001	17
2002	23
2003	26
2004	30
2005	36
2006	28
2007	25
2008	25
2009	16
2010	25
2011	12
2012	22
2013	20
2014	9
2015	15
2016	14
2017	5
2018	2
(blank)
Grand Total	462
